# Supplementary material for: Genome-wide meta-analysis of muscle weakness identifies 15 susceptibility loci in older men and women
Source: Nat Commun. 2021 Jan 28;12:654. doi: 10.1038/s41467-021-20918-w (PMC7844411; doi:10.1038/s41467-021-20918-w)
Supplement: Supplementary file 5 — Supplementary Data 1-14 [file 41467_2021_20918_MOESM5_ESM.xlsx]

## Sheet: 0 Index
Genome-wide meta-analysis of muscle weakness identifies 15 susceptibility loci in older men and women
Jones et al.
Supplementary Data (appearing in this Excel file as separate Sheets)
	1	EWGSOP loci metal results
	2	GWAS catalog summary
	3	GWAS catalog full results
	4	Linear vs. low grip
	5	Mitochondrial variant analysis
	6	eQTL GTEx.v8
	7	GO processes
	8	MetaXcan results
	9	MetaXcan with mouse annotation
	10	LDSC-SEG
	11	TwoSampleMR results
	12	TwoSampleMR results - females
	13	TwoSampleMR results - males
	14	UKB sensitivity analysis
Supplementary Tables (in the Supplementary Information PDF)
	1	Summary of cohorts
	2	Sex-specific loci - females
	3	Sex-specific loci - males
	4	FNIH GWAS
	5	LDSC genetic correlations
	6	ICD-10 codes used in UKB sensitivity

## Sheet: Supplementary Data 1
Expanded version of Table 1: the lead SNPs at 15 loci associated with low grip strength in the meta-analysis
METAL output														Individual cohort data (BETA, SE, and imputation quality)
snp	chr	pos	ea	oa	eafreq	beta	se	p	dir	HetISq	HetChiSq	HetDf	HetPVal	UKB_beta	UKB_se	UKB_info	ARIC_beta	ARIC_se	ARIC_info	BASEII_beta	BASEII_se	BASEII_info	BPROOF_beta	BPROOF_se	BPROOF_info	CHS_beta	CHS_se	CHS_info	EPIC-NORFOLK_beta	EPIC-NORFOLK_se	EPIC-NORFOLK_info	FHS_beta	FHS_se	FHS_info	HRS_beta	HRS_se	HRS_info	InCHIANTI_beta	InCHIANTI_se	InCHIANTI_info	LASA-1_beta	LASA-1_se	LASA-1_info	LASA-2_beta	LASA-2_se	LASA-2_info	LLFS_beta	LLFS_se	LLFS_info
rs12140813	1	227776827	T	C	0.1856	0.0511	0.0094	4.76e-08	++---++++-+++-+-+++++-	14.4	24.521	21	0.2685	-0.0567984	0.0104523	0.996614	0.03153	0.0744	0.99659	-0.0214919	0.235056	0.992717	-0.101394	0.10584	0.99547	-0.00856022	0.0832114	0.99415	0.0844444	0.0579878	0.995292	0.0971337	0.0851867	0.99326	-0.0262368	0.0341369	0.99988	0.2864	0.1702	0.99572	0.213764	0.178289	0.99566	-0.16289	0.139	0.99428	0.176693	0.100617	0.99603
rs958685	2	70703847	A	C	0.5142	-0.0428	0.0074	6.52e-09	---+-----+----?---+++-	0	16.516	20	0.6842	0.0442379	0.0082707	1 (direct genotype)	-0.01392	0.05724	0.99511	-0.14779	0.177008	0.995046	0.057949	0.0792136	0.99891	-0.0801815	0.0621131	0.99741	-0.0201626	0.044662	1	-0.0218944	0.0716728	0.99417	0.0385016	0.0258431	0.99964	-0.04748	0.1229	0.99766	-0.219822	0.149899	0.99878	0.0132518	0.104278	0.98781	-0.168114	0.0743806	0.99894
rs7624084	3	141093285	T	C	0.5577	0.0428	0.0074	8.51e-09	+++--+++---++++++-+--+	16.7	25.198	21	0.2387	0.0421731	0.00835752	0.99274	-0.02008	0.0575	0.98698	-0.0478968	0.178281	0.961062	0.0547671	0.0795751	0.99958	0.0270277	0.064165	0.97026	-0.0399466	0.0450982	0.994316	-0.246276	0.0753466	0.98014	0.0654197	0.0263422	0.98162	0.1675	0.1376	0.98079	-0.165879	0.147304	0.99032	-0.0517692	0.105666	0.9927	-0.0447202	0.0747336	0.99894
rs13107325	4	103188709	T	C	0.0739	0.0897	0.0138	7.42e-11	+++++-++-+++-++--++-++	0	16.091	21	0.7645	-0.099336	0.0152825	1 (direct genotype)	0.0669	0.11197	0.88578	0.170886	0.332656	0.779143	0.296245	0.197394	0.99049	0.00101497	0.111905	0.99343	-0.00059596	0.0887237	1	0.216915	0.130924	0.99258	-0.0299295	0.0503479	0.99953	-0.01734	0.1945	0.99678	-0.0610789	0.353827	0.98449	-0.148559	0.294428	0.98756	0.0600624	0.141491	0.99071
rs34415150	6	32560477	A	G	0.822	-0.0833	0.0099	4.42e-17	-??---?-+--+++?-????--	0	12.044	13	0.5241	-0.0832048	0.0105856	0.976735							0.0275812	0.108693	0.81381	0.174648	0.15782	0.47613	0.140721	0.0693732	0.853364				-0.0715801	0.0341347	0.9802	-1.064	0.4675	0.42485	-0.251966	0.281003	0.63673	-0.0723954	0.172051	0.87176	-0.0246661	0.11974	0.84687
rs10952289	7	150524681	T	C	0.6564	0.0435	0.0078	2.1e-08	+++-+--++--+++++++++++	0	17.936	21	0.6531	0.0433825	0.00877971	0.997741	-0.11549	0.06083	0.99911	-0.29967	0.182239	0.999056	0.00294726	0.0814668	0.99925	-0.0898098	0.0658325	0.99185	0.0066235	0.0475173	0.997833	0.0444368	0.0842352	0.9986	0.0224469	0.0262364	0.99987	-0.2377	0.1265	0.99984	-0.00714849	0.152921	1	-0.0628333	0.114977	0.99838	-0.101096	0.0765503	1
rs11236213	11	74394369	A	G	0.3136	-0.0504	0.008	3.01e-10	--++---+-++--+----+++-	0	18.786	21	0.5989	0.0591647	0.00901568	0.985741	-0.11136	0.06367	0.91445	0.0241797	0.20852	0.882274	0.0496915	0.0860164	0.98846	-0.0850682	0.0682395	0.97612	-0.0364836	0.0487962	0.984393	-0.0100312	0.0799101	0.92147	-0.011833	0.0282792	0.97522	-0.04264	0.1282	0.98641	-0.19195	0.159883	0.96069	-0.0861496	0.116083	0.98732	-0.0571694	0.0780008	0.98461
rs34464763	12	15032860	A	T	0.3943	0.0544	0.0086	3.15e-10	+?+???????????????????	0	0.014	1	0.9053	-0.0544276	0.00842675	0.999334				0.0323791	0.185197	0.999797
rs3118903	13	51099577	A	G	0.2185	0.0575	0.0088	6.71e-11	+--+++-+++++-+++++-+++	0	16.453	21	0.7437	-0.0615661	0.00988917	0.994909	-0.00889	0.06861	0.99116	-0.143647	0.219777	0.975852	0.100561	0.0982816	0.99868	0.152403	0.0752162	0.99222	0.0535778	0.0542399	0.994802	-0.0539187	0.0841765	0.99061	-0.0272169	0.0316344	0.99032	0.09058	0.1474	0.99844	-0.0732107	0.187164	0.98965	-0.165338	0.14285	0.99719	0.0831486	0.0931507	0.99699
rs2899611	15	58327347	T	G	0.4951	-0.0431	0.0074	6.01e-09	--+-+-+-+-+++-?++-----	7.6	21.656	20	0.3594	-0.0448564	0.00831668	0.99084	0.00044	0.05778	0.99888	-0.0736609	0.18389	0.976453	0.0477848	0.0795344	0.99784	-0.0158251	0.0625396	0.97304	0.0382994	0.044887	0.98971	-0.0967314	0.0703913	0.99966	-0.0531	0.0259562	0.99896	-0.1921	0.1219	0.99742	-0.111896	0.145248	0.99778	0.097045	0.10898	0.96911	-0.0254916	0.0744704	0.99867
rs143459567	16	24600412	T	C	0.0386	0.1185	0.0189	3.41e-10	++-+-++++--+-++-++++--	0	15.732	21	0.7845	-0.124589	0.0207229	0.970619	0.20867	0.16175	0.82789	-1.00122	0.820689	0.469307	0.201173	0.22186	0.85721	-0.025252	0.18072	0.82151	0.134158	0.11322	0.973323	0.162161	0.213282	0.75122	-0.141352	0.0754003	0.91099	0.0284	0.3142	0.90553	0.304111	0.374935	0.8988	0.379812	0.335541	0.82087	0.00676365	0.205658	0.95965
rs8061064	16	53912364	A	T	0.4627	0.0407	0.0074	3.55e-08	+++-+++++---+++-+-++++	0	17.992	21	0.6495	-0.0362561	0.00831075	0.995495	0.04852	0.05637	0.99677	0.214054	0.176124	0.991593	-0.014017	0.0790805	0.99867	0.0928443	0.0630094	0.99704	0.083577	0.0451231	0.995641	0.00468823	0.0791403	0.99611	-0.0571109	0.0258028	0.99403	0.03524	0.1259	0.9993	0.166819	0.150144	0.99409	0.00288583	0.105545	0.98987	-0.00948659	0.0760377	0.99714
rs62102286	18	46592408	T	G	0.5641	0.0487	0.0074	5.49e-11	++-++-++-+++++++++++++	0	20.044	21	0.5185	0.0480049	0.00837783	0.994889	-0.10466	0.05799	0.99005	0.287237	0.177233	0.982604	-0.195838	0.079941	0.99685	-0.00785532	0.0629175	0.99614	0.00780589	0.0457001	0.988863	-0.0392042	0.0745459	0.96585	0.016567	0.0259426	0.99225	-0.1174	0.1217	0.99786	0.050541	0.144265	0.99443	0.105279	0.109475	0.97324	-0.0517029	0.074571	0.99639
rs79723785	19	55818225	T	C	0.9835	-0.1674	0.0293	1.16e-08	-??---?-++--+--+-+----	0	13.871	18	0.7375	-0.155761	0.0321181	0.931891							0.308629	0.292604	0.87567	0.0746631	0.25458	0.7395	0.387947	0.166455	0.933796				-0.167449	0.120121	0.71765	-0.3471	0.4632	0.86656	0.260786	0.584902	0.84796	-0.810418	0.587956	0.88313	0.600194	0.297942	0.88297
rs143384	20	34025756	A	G	0.5912	0.0545	0.0075	4.47e-13	+--+++++--++-++?+---++	27.8	27.689	20	0.117	0.0582884	0.00846874	1 (direct genotype)	0.01748	0.0601	0.91123	0.129885	0.18626	0.910314	-0.0829115	0.0796482	0.96909	-0.19364	0.0674582	0.90486	-0.0232165	0.0459044	1	-0.0272808	0.0758726	0.9278	0.0692446	0.0264827	0.97786	0.1741	0.1251	0.94474	-0.00143803	0.145752	0.99985	0.00196806	0.105039	0.99984	-0.0846599	0.0747814	0.96849
[truncated: 30 more columns]

## Sheet: Supplementary Data 2
Low grip loci that appear in the GWAS catalog of published variant-trait associations
Genetic variant	p-value	Nearest Gene	Height	BMI	WHR	Bone	Grip strength	OA	RA	Neuro
rs34415150	4.42x10-17	HLA-DRB1							rs6931277 (R2=0.82)	rs6931277 (R2=0.82)
rs143384	4.47x10-13	GDF5	rs143384		rs143384	rs6060373 (R2=0.75)		rs143383 (R2=0.82)
rs62102286	5.49x10-11	DYM	rs9967417 (R2=0.83)
rs3118903	6.71x10-11	DLEU1	rs3116602 (R2=0.94)		rs3118910 (R2=0.94)	rs157165 (R2=0.91)				rs1262778 (R2=0.81)
rs13107325	7.42x10-11	SLC39A8		rs13107325	rs13107325		rs13107325	rs13107325
rs11236213	3.01x10-10	RN7SKP297			rs11236213
rs34464763	3.15x10-10	C12orf60				rs2430690 (R2=0.98)	rs10846071 (R2=0.98)	rs4764133* (R2=0.93)
rs143459567	3.41x10-10	RBBP6				rs34365165 (R2=0.93)
rs2899611	6.01x10-9	ALDH1A2
rs958685	6.52x10-9	TGFA					rs958685	rs3771501 (R2=0.90)
rs7624084	8.51x10-9	ZBTB38	rs6440003 (R2=0.98)		rs7632381 (R2=0.98)	rs1991431 (R2=0.91)				rs9846396 (R2=0.91)
rs79723785	1.16x10-8	BRSK1						rs4252548 (R2=1.0)
rs10952289	2.10x10-8	AOC1	rs2110001 (R2=0.85)
rs8061064	3.55x10-8	FTO
rs12140813	4.76x10-8	ZNF678	rs1390401 (R2=1.0)		rs6672530 (R2=1.0)
Data from the GWAS catalog (www.ebi.ac.uk/gwas) extracted in March 2020. BMI = Body Mass Index; WHR = Waist-Hip ratio or Hip circumference adjusted for BMI; Bone=includes bone mineral density and bone size (e.g. neck of femur) traits; Grip=Handgrip Strength (linear); OA = Osteoarthritis; RA = Rheumatoid Arthritis; Neuro = Neurological disease; R2=correlation with lead low grip Genetic Variant – i…
Above phenotype	GWAS catalog trait
Height	Height
BMI	Body mass index
BMI	Childhood body mass index
BMI	BMI (adjusted for smoking behaviour)
BMI	Body mass index (joint analysis main effects and physical activity interaction)
BMI	Body mass index in physically active individuals
WHR	Waist-to-hip ratio adjusted for body mass index
WHR	Waist-to-hip ratio adjusted for BMI (joint analysis for main effect and physical activity interaction)
WHR	Waist-to-hip ratio adjusted for BMI in active individuals
WHR	Waist-to-hip ratio adjusted for BMI (additive genetic model)
WHR	Waist-to-hip ratio adjusted for BMI x sex x age interaction (4df test)
WHR	Hip circumference
WHR	Waist-hip ratio
WHR	Hip circumference adjusted for BMI
Bone	Heel bone mineral density
Bone	Spine bone size
Grip	Hand grip strength
OA	Osteoarthritis
OA	Knee osteoarthritis
OA	Osteoarthritis (hip)
OA	Osteoarthritis (hospital diagnosed)
OA	Osteoarthritis (self-reported)
OA	Osteoarthritis of the hip or knee
RA	Rheumatoid arthritis
RA	Rheumatoid arthritis (ACPA-negative)
RA	Rheumatoid arthritis (ACPA-positive)
RA	ACPA-positive rheumatoid arthritis (smoking interaction)
Neuro	Parkinson's disease
Neuro	Alzheimer's disease or family history of Alzheimer's disease
Neuro	Family history of Alzheimer's disease
Neuro	Bipolar disorder or major depressive disorder
Neuro	Multiple sclerosis

## Sheet: Supplementary Data 3
GWAS Catalog studies associated with the independent SNPs significantly associated with EWGSOP low grip definition (Both sexes)
	Analysis of overlap performed in March 2020
GenomicLocus	IndSigSNP	chr	bp	snp	DateAddedToCatalog	PMID	FirstAuth	Date	Journal	Link	Study	Trait	InitialN	ReplicationN	Region	ReportedGene	MappedGene	UpGene	DownGene	SNP_Gene_ID	UpGeneDist	DownGeneDist	Strongest	SNPs	marged	SNP_ID_cur	Context	intergenic	RiskAF	P	Pmlog	Ptext	OrBeta	95CI	Platform	CNV
15	rs12140813	1	227731062	rs903691	43504	30595370	Kichaev G	43461	Am J Hum Genet	www.ncbi.nlm.nih.gov/pubmed/30595370	Leveraging Polygenic Functional Enrichment to Improve GWAS Power.	Waist-hip ratio	approximately 458,000 European ancestry individuals	NA	1q42.13		AL451054.1 - RNA5SP77	ENSG00000227711	ENSG00000202264		32743	17820	rs903691-?	rs903691	0	903691	regulatory_region_variant	1	NR	4e-08	7.39794				NR [~ 8900000] (imputed)	N
15	rs12140813	1	227750068	rs6696239	42271	25282103	Wood AR	41917	Nat Genet	www.ncbi.nlm.nih.gov/pubmed/25282103	Defining the role of common variation in the genomic and biological architecture of adult human height.	Height	253,288 European ancestry individuals	80,067 European ancestry individuals	1q42.13	ZNF678	RNA5SP77 - ZNF678	ENSG00000202264	ENSG00000181450		1067	1176	rs6696239-A	rs6696239	0	6696239	regulatory_region_variant	1	0.187	7e-24	23.1549		0.038	[0.03-0.046] unit decrease	Affymetrix, Illumina, Perlegen [2550858] (imputed)	N
15	rs12140813	1	227771216	rs6672530	42878	25673412	Shungin D	42047	Nature	www.ncbi.nlm.nih.gov/pubmed/25673412	New genetic loci link adipose and insulin biology to body fat distribution.	Hip circumference adjusted for BMI	up to 56,910 European ancestry men, up to 86,570 European ancestry women	up to 36,570 European ancestry men, 30,172 European ancestry women, 915 Filipino ancestry men, 735 Filipino ancestry women, 2,351 African American/Afro-Caribbean ancestry men, 6,258 African American/Afro-Caribbean ancestry women, 2,285 South Asian ancestry men, 506 South Asian ancestry women, 195 Seychellois ancestry men, 266 Seychellois ancestry women	1q42.13	ZNF678	ZNF678			ENSG00000181450			rs6672530-A	rs6672530	0	6672530	intron_variant	0	0.8129	1e-07	7	(EA, women)	0.0313	[0.02-0.043] unit increase	Affymetrix, Illumina, Perlegen [up to 2542447] (imputed)	N
15	rs12140813	1	227771216	rs6672530	42878	25673412	Shungin D	42047	Nature	www.ncbi.nlm.nih.gov/pubmed/25673412	New genetic loci link adipose and insulin biology to body fat distribution.	Hip circumference adjusted for BMI	up to 56,910 European ancestry men, up to 86,570 European ancestry women	up to 36,570 European ancestry men, 30,172 European ancestry women, 915 Filipino ancestry men, 735 Filipino ancestry women, 2,351 African American/Afro-Caribbean ancestry men, 6,258 African American/Afro-Caribbean ancestry women, 2,285 South Asian ancestry men, 506 South Asian ancestry women, 195 Seychellois ancestry men, 266 Seychellois ancestry women	1q42.13	ZNF678	ZNF678			ENSG00000181450			rs6672530-A	rs6672530	0	6672530	intron_variant	0	0.8129	8e-10	9.09691	(EA)	0.0283	[0.019-0.037] unit increase	Affymetrix, Illumina, Perlegen [up to 2542447] (imputed)	N
15	rs12140813	1	227797950	rs1390401	39708	18391952	Weedon MN	39544	Nat Genet	www.ncbi.nlm.nih.gov/pubmed/18391952	Genome-wide association analysis identifies 20 loci that influence adult height.	Height	13,665 European ancestry individuals	16,482 European ancestry individuals	1q42.13	ZNF678	ZNF678			ENSG00000181450			rs1390401-A	rs1390401	0	1390401	intron_variant	0	0.82	5e-09	8.30103		0.04	[0.01-0.08] s.d. increase (males)	Affymetrix [402951]	N
15	rs12140813	1	227804041	rs10916174	43537	30664634	Rask-Andersen M	43486	Nat Commun	www.ncbi.nlm.nih.gov/pubmed/30664634	Genome-wide association study of body fat distribution identifies adiposity loci and sex-specific genetic effects.	Body fat distribution (arm fat ratio)	55,006 British ancestry males, 61,132 British ancestry females	112,425 British ancestry males, 133,936 British ancestry females	1q42.13	ZNF678	ZNF678			ENSG00000181450			rs10916174-A	rs10916174	0	10916174	intron_variant	0	0.15536	3e-09	8.52288	(females)	0.02127	NR unit increase (replication)	Affymetrix [25472837] (imputed)	N
15	rs12140813	1	227804041	rs10916174	43537	30664634	Rask-Andersen M	43486	Nat Commun	www.ncbi.nlm.nih.gov/pubmed/30664634	Genome-wide association study of body fat distribution identifies adiposity loci and sex-specific genetic effects.	Body fat distribution (arm fat ratio)	55,006 British ancestry males, 61,132 British ancestry females	112,425 British ancestry males, 133,936 British ancestry females	1q42.13	ZNF678	ZNF678			ENSG00000181450			rs10916174-A	rs10916174	0	10916174	intron_variant	0	0.15536	7e-08	7.1549		0.0134	NR unit increase (replication)	Affymetrix [25472837] (imputed)	N
15	rs12140813	1	227804041	rs10916174	43537	30664634	Rask-Andersen M	43486	Nat Commun	www.ncbi.nlm.nih.gov/pubmed/30664634	Genome-wide association study of body fat distribution identifies adiposity loci and sex-specific genetic effects.	Body fat distribution (leg fat ratio)	55,006 British ancestry males, 61,132 British ancestry females	112,425 British ancestry males, 133,936 British ancestry females	1q42.13	ZNF678	ZNF678			ENSG00000181450			rs10916174-A	rs10916174	0	10916174	intron_variant	0	0.15536	4e-11	10.3979	(females)	0.03026	NR unit increase (replication)	Affymetrix [25472837] (imputed)	N
15	rs12140813	1	227804041	rs10916174	43537	30664634	Rask-Andersen M	43486	Nat Commun	www.ncbi.nlm.nih.gov/pubmed/30664634	Genome-wide association study of body fat distribution identifies adiposity loci and sex-specific genetic effects.	Body fat distribution (trunk fat ratio)	55,006 British ancestry males, 61,132 British ancestry females	112,425 British ancestry males, 133,936 British ancestry females	1q42.13	ZNF678	ZNF678			ENSG00000181450			rs10916174-A	rs10916174	0	10916174	intron_variant	0	0.15536	1e-08	8		0.01695	NR unit decrease (replication)	Affymetrix [25472837] (imputed)	N
15	rs12140813	1	227804041	rs10916174	43537	30664634	Rask-Andersen M	43486	Nat Commun	www.ncbi.nlm.nih.gov/pubmed/30664634	Genome-wide association study of body fat distribution identifies adiposity loci and sex-specific genetic effects.	Body fat distribution (trunk fat ratio)	55,006 British ancestry males, 61,132 British ancestry females	112,425 British ancestry males, 133,936 British ancestry females	1q42.13	ZNF678	ZNF678			ENSG00000181450			rs10916174-A	rs10916174	0	10916174	intron_variant	0	0.15536	4e-18	17.3979	(females)	0.03676	NR unit decrease (replication)	Affymetrix [25472837] (imputed)	N
15	rs12140813	1	227911883	rs10799445	41206	20881960	Lango Allen H	40450	Nature	www.ncbi.nlm.nih.gov/pubmed/20881960	Hundreds of variants clustered in genomic loci and biological pathways affect human height.	Height	133,653 European ancestry individuals	50,074 European ancestry individuals	1q42.13	JMJD4	ZNF847P - SNAP47	ENSG00000215812	ENSG00000143740		17483	4357	rs10799445-A	rs10799445	0	10799445	intergenic_variant	1	0.77	2e-13	12.699		0.032	[NR] unit increase	Affymetrix, Illumina [2834208] (imputed)	N
10	rs958685	2	70703847	rs958685	43133	29313844	Willems SM	42928	Nat Commun	www.ncbi.nlm.nih.gov/pubmed/29313844	Large-scale GWAS identifies multiple loci for hand grip strength providing biological insights into muscular fitness.	Hand grip strength	142,035 European ancestry individuals	53,145 European ancestry individuals	2p13.3	TGFA	TGFA			ENSG00000163235			rs958685-A	rs958685	0	958685	intron_variant	0	0.515	5e-13	12.301		0.1571	[0.11-0.2] kg increase	Affymetrix [at least 17000000] (imputed)	N
10	rs958685	2	70712802	rs2862851	42825	27701424	Castano-Betancourt MC	42647	PLoS Genet	www.ncbi.nlm.nih.gov/pubmed/27701424	Novel Genetic Variants for Cartilage Thickness and Hip Osteoarthritis.	Hip minimal joint space width	6,523 European ancestry individuals, 6,490 individuals	1,572 European ancestry individuals, 6,655 individuals	2p13.3	TGFA	TGFA			ENSG00000163235			rs2862851-T	rs2862851	0	2862851	intron_variant	0	0.49	5e-11	10.301		0.067	[0.047-0.087] unit decrease	Illumina [2385183] (imputed)	N
10	rs958685	2	70714793	rs7571789	43504	30664745	Tachmazidou I	43486	Nat Genet	www.ncbi.nlm.nih.gov/pubmed/30664745	Identification of new therapeutic targets for osteoarthritis through genome-wide analyses of UK Biobank data.	Osteoarthritis (hip)	15,704 European ancestry cases, 378,169 European ancestry controls	NA	2p13.3	NR	TGFA			ENSG00000163235			rs7571789-T	rs7571789	0	7571789	intron_variant	0	0.48	3e-14	13.5229		1.09	[1.07-1.12]	Affymetrix, Illumina [up to 17000000] (imputed)	N
10	rs958685	2	70717653	rs3771501	43287	29559693	Zengini E	43179	Nat Genet	www.ncbi.nlm.nih.gov/pubmed/29559693	Genome-wide analyses using UK Biobank data provide insights into the genetic architecture of osteoarthritis.	Osteoarthritis (hospital diagnosed)	10,083 European ancestry cases, 40,425 European ancestry controls	18,069 Icelandic ancestry cases, 246,293 Icelandic ancestry controls	2p13.3	NR	TGFA			ENSG00000163235			rs3771501-A	rs3771501	0	3771501	intron_variant	0	0.473771	9e-07	6.04576		1.05563	[1.03-1.08]	Affymetrix [16468597] (imputed)	N
10	rs958685	2	70717653	rs3771501	43287	29559693	Zengini E	43179	Nat Genet	www.ncbi.nlm.nih.gov/pubmed/29559693	Genome-wide analyses using UK Biobank data provide insights into the genetic architecture of osteoarthritis.	Osteoarthritis (self-reported)	12,658 European ancestry cases, 50,898 European ancestry controls		2p13.3	NR	TGFA			ENSG00000163235			rs3771501-A	rs3771501	0	3771501	intron_variant	0	0.474737	4e-06	5.39794		1.06703	[1.1-1.07]	Affymetrix [16499239] (imputed)	N
10	rs958685	2	70717653	rs3771501	43486	30374069	Styrkarsdottir U	43402	Nat Genet	www.ncbi.nlm.nih.gov/pubmed/30374069	Meta-analysis of Icelandic and UK data sets identifies missense variants in SMO, IL11, COL11A1 and 13 more new loci associated with osteoarthritis.	Osteoarthritis (hip)	17,151 European ancestry cases, 596,639 European ancestry controls	NA	2p13.3	NR	TGFA			ENSG00000163235			rs3771501-?	rs3771501	0	3771501	intron_variant	0	0.47	2e-08	7.69897		1.06997	[NR]	Affymetrix, Illumina [11554240] (imputed)	N
10	rs958685	2	70717653	rs3771501	43504	30664745	Tachmazidou I	43486	Nat Genet	www.ncbi.nlm.nih.gov/pubmed/30664745	Identification of new therapeutic targets for osteoarthritis through genome-wide analyses of UK Biobank data.	Osteoarthritis	77,052 European ancestry cases, 378,169 European ancestry controls	NA	2p13.3	TGFA	TGFA			ENSG00000163235			rs3771501-A	rs3771501	0	3771501	intron_variant	0	0.47	4e-16	15.3979		1.05	[1.03-1.06]	Affymetrix, Illumina [up to 17000000] (imputed)	N
10	rs958685	2	70717653	rs3771501	43504	30664745	Tachmazidou I	43486	Nat Genet	www.ncbi.nlm.nih.gov/pubmed/30664745	Identification of new therapeutic targets for osteoarthritis through genome-wide analyses of UK Biobank data.	Osteoarthritis	77,052 European ancestry cases, 378,169 European ancestry controls	NA	2p13.3	TGFA	TGFA			ENSG00000163235			rs3771501-G	rs3771501	0	3771501	intron_variant	0	0.53	2e-08	7.69897		1.05	[1.03-1.06]	Affymetrix, Illumina [up to 17000000] (imputed)	N
10	rs958685	2	70720070	rs3771498	43290	29691431	Tikkanen E	43214	Sci Rep	www.ncbi.nlm.nih.gov/pubmed/29691431	Biological Insights Into Muscular Strength: Genetic Findings in the UK Biobank.	Hand grip strength	334,825 British ancestry individuals	NA	2p13.3	TGFA	TGFA			ENSG00000163235			rs3771498-T	rs3771498	0	3771498	intron_variant	0	0.5169	1e-14	14		0.002	[0.0014-0.0026] unit increase	Affymetrix [15275733] (imputed)	N
10	rs958685	2	70721006	rs3821262	43504	30664745	Tachmazidou I	43486	Nat Genet	www.ncbi.nlm.nih.gov/pubmed/30664745	Identification of new therapeutic targets for osteoarthritis through genome-wide analyses of UK Biobank data.	Osteoarthritis of the hip or knee	39,427 European ancestry cases, 378,169 European ancestry controls	NA	2p13.3	NR	TGFA			ENSG00000163235			rs3821262-A	rs3821262	0	3821262	intron_variant	0	0.53	4e-13	12.3979		1.06	[1.04-1.07]	Affymetrix, Illumina [up to 17000000] (imputed)	N
11	rs7624084	3	141076084	rs9866391	42866	27182965	Pickrell JK	42506	Nat Genet	www.ncbi.nlm.nih.gov/pubmed/27182965	Detection and interpretation of shared genetic influences on 42 human traits.	Myopia	106,086 European ancestry cases, 85,757 European ancestry controls	NA	3q23	ZBTB38	PXYLP1, ZBTB38, AC117383.1			ENSG00000155893, ENSG00000177311, ENSG00000249417			rs9866391-?	rs9866391	0	9866391	intron_variant	0	NR	8e-19	18.0969		1.069	[1.053-1.084]	Illumina [13762925] (imputed)	N
11	rs7624084	3	141093285	rs7624084	43363	29808027	Tedja MS	43248	Nat Genet	www.ncbi.nlm.nih.gov/pubmed/29808027	Genome-wide association meta-analysis highlights light-induced signaling as a driver for refractive error.	Myopia (age of diagnosis)	104,293 European ancestry individuals	NA	3q23	NR	ZBTB38			ENSG00000177311			rs7624084-T	rs7624084	0	7624084	intron_variant	0	0.5679	7e-16	15.1549		0.0573	[0.043-0.071] unit decrease	Illumina [~ 10600000] (imputed)	N
11	rs7624084	3	141093285	rs7624084	43363	29808027	Tedja MS	43248	Nat Genet	www.ncbi.nlm.nih.gov/pubmed/29808027	Genome-wide association meta-analysis highlights light-induced signaling as a driver for refractive error.	Spherical equivalent or myopia (age of diagnosis)	145,366 European ancestry individuals, 2,610 Erasmus Rucphen (founder/genetic isolate) individuals, 509 Talana (founder/genetic isolate) individuals, 15,044 East Asian ancestry individuals, 2,275 Malay ancestry individuals, 2,110 Indian ancestry individuals, 2,506 Asian ancestry individuals	NA	3q23	ZBTB38	ZBTB38			ENSG00000177311			rs7624084-T	rs7624084	0	7624084	intron_variant	0	0.5676	1e-18	18		8.811	[NR] z score decrease	Affymetrix, Illumina [~ 11000000] (imputed)	N
11	rs7624084	3	141094209	rs6440003	39708	18391952	Weedon MN	39544	Nat Genet	www.ncbi.nlm.nih.gov/pubmed/18391952	Genome-wide association analysis identifies 20 loci that influence adult height.	Height	13,665 European ancestry individuals	16,482 European ancestry individuals	3q23	ZBTB38	ZBTB38			ENSG00000177311			rs6440003-A	rs6440003	0	6440003	intron_variant	0	0.44	2e-24	23.699		0.07	[0.04-0.09] s.d. increase (males)	Affymetrix [402951]	N
11	rs7624084	3	141094209	rs6440003	40855	21998595	N'Diaye A	40822	PLoS Genet	www.ncbi.nlm.nih.gov/pubmed/21998595	Identification, replication, and fine-mapping of Loci associated with adult height in individuals of african ancestry.	Height	20,427 African ancestry individuals	Up to 16,436 African American individuals	3q23	ZBTB38	ZBTB38			ENSG00000177311			rs6440003-A	rs6440003	0	6440003	intron_variant	0	0.81	2e-10	9.69897		0.065	[0.045-0.085] unit increase	Affymetrix, Illumina [3310998] (imputed)	N
11	rs7624084	3	141094209	rs6440003	42878	25673412	Shungin D	42047	Nature	www.ncbi.nlm.nih.gov/pubmed/25673412	New genetic loci link adipose and insulin biology to body fat distribution.	Waist circumference	up to 56,910 European ancestry men, up to 86,570 European ancestry women	up to 36,570 European ancestry men, 30,172 European ancestry women, 915 Filipino ancestry men, 735 Filipino ancestry women, 2,351 African American/Afro-Caribbean ancestry men, 6,258 African American/Afro-Caribbean ancestry women, 2,285 South Asian ancestry men, 506 South Asian ancestry women, 195 Seychellois ancestry men, 266 Seychellois ancestry women	3q23	ZBTB38	ZBTB38			ENSG00000177311			rs6440003-A	rs6440003	0	6440003	intron_variant	0	0.443	1e-06	6	(EA, men)	0.0232	[0.014-0.032] unit increase	Affymetrix, Illumina, Perlegen [up to 2542447] (imputed)	N
11	rs7624084	3	141094209	rs6440003	42878	25673412	Shungin D	42047	Nature	www.ncbi.nlm.nih.gov/pubmed/25673412	New genetic loci link adipose and insulin biology to body fat distribution.	Waist circumference	up to 56,910 European ancestry men, up to 86,570 European ancestry women	up to 36,570 European ancestry men, 30,172 European ancestry women, 915 Filipino ancestry men, 735 Filipino ancestry women, 2,351 African American/Afro-Caribbean ancestry men, 6,258 African American/Afro-Caribbean ancestry women, 2,285 South Asian ancestry men, 506 South Asian ancestry women, 195 Seychellois ancestry men, 266 Seychellois ancestry women	3q23	ZBTB38	ZBTB38			ENSG00000177311			rs6440003-A	rs6440003	0	6440003	intron_variant	0	0.443	3e-10	9.52288	(EA)	0.0215	[0.015-0.028] unit increase	Affymetrix, Illumina, Perlegen [up to 2542447] (imputed)	N
11	rs7624084	3	141094209	rs6440003	43543	30604766	Morris AP	43468	Nat Commun	www.ncbi.nlm.nih.gov/pubmed/30604766	Trans-ethnic kidney function association study reveals putative causal genes and effects on kidney-specific disease aetiologies.	Estimated glomerular filtration rate	134,070 European ancestry individuals, 143,658 East Asian ancestry individuals, 26,344 Hispanic or Latino ancestry individuals, 8,224 African American individuals	NA	3q23	TFDP2	ZBTB38			ENSG00000177311			rs6440003-A	rs6440003	0	6440003	intron_variant	0	0.408	4e-10	9.39794		0.406	[0.22-0.59] ml/min/1.73m2 decrease	Affymetrix, Illumina [at least 5248638] (imputed)	N
11	rs7624084	3	141094769	rs4683605	43495	30531825	Morgan MD	43444	Nat Commun	www.ncbi.nlm.nih.gov/pubmed/30531825	Genome-wide study of hair colour in UK Biobank explains most of the SNP heritability.	Blond vs. brown/black hair color	39,397 British ancestry blond hair individuals, 283,920 British ancestry brown or black hair individuals	NA	3q23	ZBTB38	ZBTB38			ENSG00000177311			rs4683605-A	rs4683605	0	4683605	intron_variant	0	0.4464	5e-58	57.301		1.131	NR	Affymetrix [9154080] (imputed)	N
11	rs7624084	3	141101961	rs9853018	43537	30664634	Rask-Andersen M	43486	Nat Commun	www.ncbi.nlm.nih.gov/pubmed/30664634	Genome-wide association study of body fat distribution identifies adiposity loci and sex-specific genetic effects.	Body fat distribution (arm fat ratio)	55,006 British ancestry males, 61,132 British ancestry females	112,425 British ancestry males, 133,936 British ancestry females	3q23	RASA2, ZBTB38	ZBTB38			ENSG00000177311			rs9853018-T	rs9853018	0	9853018	intron_variant	0	0.446426	5e-08	7.30103	(females)	0.0222	NR unit decrease (replication)	Affymetrix [25472837] (imputed)	N
11	rs7624084	3	141101961	rs9853018	43537	30664634	Rask-Andersen M	43486	Nat Commun	www.ncbi.nlm.nih.gov/pubmed/30664634	Genome-wide association study of body fat distribution identifies adiposity loci and sex-specific genetic effects.	Body fat distribution (leg fat ratio)	55,006 British ancestry males, 61,132 British ancestry females	112,425 British ancestry males, 133,936 British ancestry females	3q23	RASA2, ZBTB38	ZBTB38			ENSG00000177311			rs9853018-T	rs9853018	0	9853018	intron_variant	0	0.446426	1e-50	50	(females)	0.04739	NR unit decrease (replication)	Affymetrix [25472837] (imputed)	N
11	rs7624084	3	141101961	rs9853018	43537	30664634	Rask-Andersen M	43486	Nat Commun	www.ncbi.nlm.nih.gov/pubmed/30664634	Genome-wide association study of body fat distribution identifies adiposity loci and sex-specific genetic effects.	Body fat distribution (leg fat ratio)	55,006 British ancestry males, 61,132 British ancestry females	112,425 British ancestry males, 133,936 British ancestry females	3q23	RASA2, ZBTB38	ZBTB38			ENSG00000177311			rs9853018-T	rs9853018	0	9853018	intron_variant	0	0.446426	2e-28	27.699		0.02541	NR unit decrease (replication)	Affymetrix [25472837] (imputed)	N
11	rs7624084	3	141101961	rs9853018	43537	30664634	Rask-Andersen M	43486	Nat Commun	www.ncbi.nlm.nih.gov/pubmed/30664634	Genome-wide association study of body fat distribution identifies adiposity loci and sex-specific genetic effects.	Body fat distribution (trunk fat ratio)	55,006 British ancestry males, 61,132 British ancestry females	112,425 British ancestry males, 133,936 British ancestry females	3q23	RASA2, ZBTB38	ZBTB38			ENSG00000177311			rs9853018-T	rs9853018	0	9853018	intron_variant	0	0.446426	2e-30	29.699		0.02694	NR unit increase (replication)	Affymetrix [25472837] (imputed)	N
11	rs7624084	3	141101961	rs9853018	43537	30664634	Rask-Andersen M	43486	Nat Commun	www.ncbi.nlm.nih.gov/pubmed/30664634	Genome-wide association study of body fat distribution identifies adiposity loci and sex-specific genetic effects.	Body fat distribution (trunk fat ratio)	55,006 British ancestry males, 61,132 British ancestry females	112,425 British ancestry males, 133,936 British ancestry females	3q23	RASA2, ZBTB38	ZBTB38			ENSG00000177311			rs9853018-T	rs9853018	0	9853018	intron_variant	0	0.446426	5e-64	63.301	(females)	0.05512	NR unit increase (replication)	Affymetrix [25472837] (imputed)	N
11	rs7624084	3	141102833	rs6763931	39630	18391951	Gudbjartsson DF	39544	Nat Genet	www.ncbi.nlm.nih.gov/pubmed/18391951	Many sequence variants affecting diversity of adult human height.	Height	30,968 European ancestry individuals	8,541 European ancestry individuals	3q23	ZBTB38	ZBTB38			ENSG00000177311			rs6763931-A	rs6763931	0	6763931	intron_variant	0	0.45	1e-27	27		7.4	[6.03-8.77] % s.d. increase	Affymetrix, Illumina [up to 304226]	N
11	rs7624084	3	141102833	rs6763931	39925	19343178	Soranzo N	39906	PLoS Genet	www.ncbi.nlm.nih.gov/pubmed/19343178	Meta-analysis of genome-wide scans for human adult stature identifies novel Loci and associations with measures of skeletal frame size.	Height	12,611 European ancestry individuals	7,187 European ancestry individuals	3q23	ZBTB38	ZBTB38			ENSG00000177311			rs6763931-?	rs6763931	0	6763931	intron_variant	0	0.35	3e-12	11.5229		0.07	[0.05-0.09] s.d. increase	Illumina [229216]	N
11	rs7624084	3	141102833	rs6763931	40777	21743467	Kote-Jarai Z	40734	Nat Genet	www.ncbi.nlm.nih.gov/pubmed/21743467	Seven prostate cancer susceptibility loci identified by a multi-stage genome-wide association study.	Prostate cancer	6,621 European ancestry cases, 6,939 European ancestry controls	22,957 European ancestry cases, 23,234 European ancestry controls, 420 East Asian ancestry cases, 433 East Asian ancestry controls, 112 African American cases, 298 African American controls, 7,140 cases, 5,455 controls	3q23	ZBTB38	ZBTB38			ENSG00000177311			rs6763931-T	rs6763931	0	6763931	intron_variant	0	0.45	2e-08	7.69897		1.04	[1.01-1.07]	NR [2600000] (imputed)	N
11	rs7624084	3	141102833	rs6763931	42194	25221879	Wu K	41897	Am J Respir Crit Care Med	www.ncbi.nlm.nih.gov/pubmed/25221879	Genome-wide interrogation of longitudinal FEV1 in children with asthma.	Pulmonary function in asthmatics	510 European ancestry	NA	3q23	ZBTB38	ZBTB38			ENSG00000177311			rs6763931-A	rs6763931	0	6763931	intron_variant	0	0.43	4e-06	5.39794	(Baseline FEV1)	0.024	[NR] unit increase	Illumina [473680]	N
11	rs7624084	3	141102833	rs6763931	42200	25429064	He M	41969	Hum Mol Genet	www.ncbi.nlm.nih.gov/pubmed/25429064	Meta-analysis of genome-wide association studies of adult height in East Asians identifies 17 novel loci.	Height	36,227 East Asian ancestry individuals	57,699 East Asian ancestry individuals	3q23	ZBTB38	ZBTB38			ENSG00000177311			rs6763931-A	rs6763931	0	6763931	intron_variant	0	0.33	6e-34	33.2218		0.055	[0.043-0.067] unit increase	Affymetrix, Illumina [2704730] (imputed)	N
11	rs7624084	3	141102833	rs6763931	43326	29892016	Schumacher FR	43262	Nat Genet	www.ncbi.nlm.nih.gov/pubmed/29892016	Association analyses of more than 140,000 men identify 63 new prostate cancer susceptibility loci.	Prostate cancer	79,148 European ancestry cases, 61,106 European ancestry controls	NA	3q23	NR	ZBTB38			ENSG00000177311			rs6763931-A	rs6763931	0	6763931	intron_variant	0	0.44	7e-08	7.1549		1.04	[1.03-1.06]	Illumina [20370935] (imputed)	N
11	rs7624084	3	141105570	rs724016	39703	18391950	Lettre G	39544	Nat Genet	www.ncbi.nlm.nih.gov/pubmed/18391950	Identification of ten loci associated with height highlights new biological pathways in human growth.	Height	15,821 European ancestry individuals	Up to 17,801 European ancestry individuals	3q23	ZBTB38	ZBTB38			ENSG00000177311			rs724016-G	rs724016	0	724016	5_prime_UTR_variant	0	0.48	8e-22	21.0969		0.37	[0.29-0.45] cm increase	Affymetrix, Illumina [2260683] (imputed)	N
11	rs7624084	3	141105570	rs724016	40084	18193045	Sanna S	39460	Nat Genet	www.ncbi.nlm.nih.gov/pubmed/18193045	Common variants in the GDF5-UQCC region are associated with variation in human height.	Height	1,084 European ancestry cases, 1,287 European ancestry controls, 4,298 European individuals	23,684 European ancestry individuals, 3,860 African American individuals	3q23	ZBTB38	ZBTB38			ENSG00000177311			rs724016-G	rs724016	0	724016	5_prime_UTR_variant	0	0.36	1e-06	6		0.61	[NR] cm increase	Affymetrix, Illumina [~ 2261000] (imputed)	N
11	rs7624084	3	141105570	rs724016	41206	20881960	Lango Allen H	40450	Nature	www.ncbi.nlm.nih.gov/pubmed/20881960	Hundreds of variants clustered in genomic loci and biological pathways affect human height.	Height	133,653 European ancestry individuals	50,074 European ancestry individuals	3q23	ZBTB38	ZBTB38			ENSG00000177311			rs724016-A	rs724016	0	724016	5_prime_UTR_variant	0	0.56	3e-86	85.5229		0.07	[NR] unit decrease	Affymetrix, Illumina [2834208] (imputed)	N
11	rs7624084	3	141105570	rs724016	42192	25281659	van der Valk RJ	41915	Hum Mol Genet	www.ncbi.nlm.nih.gov/pubmed/25281659	A novel common variant in DCST2 is associated with length in early life and height in adulthood.	Infant length	28,238 European ancestry individuals	NA	3q23	ZBTB38	ZBTB38			ENSG00000177311			rs724016-A	rs724016	0	724016	5_prime_UTR_variant	0	0.453	4e-07	6.39794		0.044	[0.026-0.062] unit decrease	Affymetrix, Illumina [2193675] (imputed)	N
11	rs7624084	3	141105570	rs724016	42271	25282103	Wood AR	41917	Nat Genet	www.ncbi.nlm.nih.gov/pubmed/25282103	Defining the role of common variation in the genomic and biological architecture of adult human height.	Height	253,288 European ancestry individuals	80,067 European ancestry individuals	3q23	ZBTB38	ZBTB38			ENSG00000177311			rs724016-A	rs724016	0	724016	5_prime_UTR_variant	0	0.555	3e-158	157.523		0.078	[0.072-0.084] unit decrease	Affymetrix, Illumina, Perlegen [2550858] (imputed)	N
11	rs7624084	3	141105570	rs724016	42878	25673412	Shungin D	42047	Nature	www.ncbi.nlm.nih.gov/pubmed/25673412	New genetic loci link adipose and insulin biology to body fat distribution.	Hip circumference adjusted for BMI	up to 56,910 European ancestry men, up to 86,570 European ancestry women	up to 36,570 European ancestry men, 30,172 European ancestry women, 915 Filipino ancestry men, 735 Filipino ancestry women, 2,351 African American/Afro-Caribbean ancestry men, 6,258 African American/Afro-Caribbean ancestry women, 2,285 South Asian ancestry men, 506 South Asian ancestry women, 195 Seychellois ancestry men, 266 Seychellois ancestry women	3q23	ZBTB38	ZBTB38			ENSG00000177311			rs724016-A	rs724016	0	724016	5_prime_UTR_variant	0	0.5572	1e-26	26	(EA,men)	0.0545	[0.045-0.064] unit decrease	Affymetrix, Illumina, Perlegen [up to 2542447] (imputed)	N
11	rs7624084	3	141105570	rs724016	42878	25673412	Shungin D	42047	Nature	www.ncbi.nlm.nih.gov/pubmed/25673412	New genetic loci link adipose and insulin biology to body fat distribution.	Hip circumference adjusted for BMI	up to 56,910 European ancestry men, up to 86,570 European ancestry women	up to 36,570 European ancestry men, 30,172 European ancestry women, 915 Filipino ancestry men, 735 Filipino ancestry women, 2,351 African American/Afro-Caribbean ancestry men, 6,258 African American/Afro-Caribbean ancestry women, 2,285 South Asian ancestry men, 506 South Asian ancestry women, 195 Seychellois ancestry men, 266 Seychellois ancestry women	3q23	ZBTB38	ZBTB38			ENSG00000177311			rs724016-A	rs724016	0	724016	5_prime_UTR_variant	0	0.5572	2e-22	21.699	(EA, women)	0.0439	[0.035-0.053] unit decrease	Affymetrix, Illumina, Perlegen [up to 2542447] (imputed)	N
11	rs7624084	3	141105570	rs724016	42878	25673412	Shungin D	42047	Nature	www.ncbi.nlm.nih.gov/pubmed/25673412	New genetic loci link adipose and insulin biology to body fat distribution.	Hip circumference adjusted for BMI	up to 56,910 European ancestry men, up to 86,570 European ancestry women	up to 36,570 European ancestry men, 30,172 European ancestry women, 915 Filipino ancestry men, 735 Filipino ancestry women, 2,351 African American/Afro-Caribbean ancestry men, 6,258 African American/Afro-Caribbean ancestry women, 2,285 South Asian ancestry men, 506 South Asian ancestry women, 195 Seychellois ancestry men, 266 Seychellois ancestry women	3q23	ZBTB38	ZBTB38			ENSG00000177311			rs724016-A	rs724016	0	724016	5_prime_UTR_variant	0	0.5572	8e-43	42.0969	(EA)	0.0483	[0.041-0.055] unit decrease	Affymetrix, Illumina, Perlegen [up to 2542447] (imputed)	N
11	rs7624084	3	141105570	rs724016	42888	28067908	de Lange KM	42744	Nat Genet	www.ncbi.nlm.nih.gov/pubmed/28067908	Genome-wide association study implicates immune activation of multiple integrin genes in inflammatory bowel disease.	Crohn's disease	12,194 European and unknown ancestry cases, 28,072 European and unknown ancestry controls	NA	3q23	ZBTB38	ZBTB38			ENSG00000177311			rs724016-?	rs724016	0	724016	5_prime_UTR_variant	0		8e-08	7.09691				Illumina [9560910] (imputed)	N
11	rs7624084	3	141105570	rs724016	43504	30593698	Hubel C	43462	Am J Med Genet B Neuropsychiatr Genet	www.ncbi.nlm.nih.gov/pubmed/30593698	Genomics of body fat percentage may contribute to sex bias in anorexia nervosa.	Fat-free mass	70,700 European ancestry female individuals, 85,261 European ancestry male individuals	NA	3q23	NR	ZBTB38			ENSG00000177311			rs724016-?	rs724016	0	724016	5_prime_UTR_variant	0	NR	2e-51	50.699		0.33409	[0.29-0.38] unit increase	Affymetrix [7794483] (imputed)	N
11	rs7624084	3	141105570	rs724016	43504	30593698	Hubel C	43462	Am J Med Genet B Neuropsychiatr Genet	www.ncbi.nlm.nih.gov/pubmed/30593698	Genomics of body fat percentage may contribute to sex bias in anorexia nervosa.	Fat-free mass	70,700 European ancestry female individuals, 85,261 European ancestry male individuals	NA	3q23	NR	ZBTB38			ENSG00000177311			rs724016-?	rs724016	0	724016	5_prime_UTR_variant	0	NR	4e-20	19.3979	(female)	0.22265	[0.18-0.27] unit increase	Affymetrix [7794483] (imputed)	N
11	rs7624084	3	141105570	rs724016	43504	30593698	Hubel C	43462	Am J Med Genet B Neuropsychiatr Genet	www.ncbi.nlm.nih.gov/pubmed/30593698	Genomics of body fat percentage may contribute to sex bias in anorexia nervosa.	Fat-free mass	70,700 European ancestry female individuals, 85,261 European ancestry male individuals	NA	3q23	NR	ZBTB38			ENSG00000177311			rs724016-?	rs724016	0	724016	5_prime_UTR_variant	0	NR	9e-34	33.0458	(male)	0.42397	[0.36-0.49] unit increase	Affymetrix [7794483] (imputed)	N
11	rs7624084	3	141106063	rs7632381	42878	25673412	Shungin D	42047	Nature	www.ncbi.nlm.nih.gov/pubmed/25673412	New genetic loci link adipose and insulin biology to body fat distribution.	Hip circumference	up to 56,910 European ancestry men, up to 86,570 European ancestry women	up to 36,570 European ancestry men, 30,172 European ancestry women, 915 Filipino ancestry men, 735 Filipino ancestry women, 2,351 African American/Afro-Caribbean ancestry men, 6,258 African American/Afro-Caribbean ancestry women, 2,285 South Asian ancestry men, 506 South Asian ancestry women, 195 Seychellois ancestry men, 266 Seychellois ancestry women	3q23	ZBTB38	ZBTB38			ENSG00000177311			rs7632381-T	rs7632381	0	7632381	non_coding_transcript_exon_variant	0	0.5567	2e-11	10.699	(EA,women)	0.0309	[0.022-0.04] unit decrease	Affymetrix, Illumina, Perlegen [up to 2542447] (imputed)	N
11	rs7624084	3	141106063	rs7632381	42878	25673412	Shungin D	42047	Nature	www.ncbi.nlm.nih.gov/pubmed/25673412	New genetic loci link adipose and insulin biology to body fat distribution.	Hip circumference	up to 56,910 European ancestry men, up to 86,570 European ancestry women	up to 36,570 European ancestry men, 30,172 European ancestry women, 915 Filipino ancestry men, 735 Filipino ancestry women, 2,351 African American/Afro-Caribbean ancestry men, 6,258 African American/Afro-Caribbean ancestry women, 2,285 South Asian ancestry men, 506 South Asian ancestry women, 195 Seychellois ancestry men, 266 Seychellois ancestry women	3q23	ZBTB38	ZBTB38			ENSG00000177311			rs7632381-T	rs7632381	0	7632381	non_coding_transcript_exon_variant	0	0.5567	3e-16	15.5229	(EA, men)	0.0404	[0.031-0.05] unit decrease	Affymetrix, Illumina, Perlegen [up to 2542447] (imputed)	N
11	rs7624084	3	141106063	rs7632381	42878	25673412	Shungin D	42047	Nature	www.ncbi.nlm.nih.gov/pubmed/25673412	New genetic loci link adipose and insulin biology to body fat distribution.	Hip circumference	up to 56,910 European ancestry men, up to 86,570 European ancestry women	up to 36,570 European ancestry men, 30,172 European ancestry women, 915 Filipino ancestry men, 735 Filipino ancestry women, 2,351 African American/Afro-Caribbean ancestry men, 6,258 African American/Afro-Caribbean ancestry women, 2,285 South Asian ancestry men, 506 South Asian ancestry women, 195 Seychellois ancestry men, 266 Seychellois ancestry women	3q23	ZBTB38	ZBTB38			ENSG00000177311			rs7632381-T	rs7632381	0	7632381	non_coding_transcript_exon_variant	0	0.5567	5e-24	23.301	(EA)	0.0358	[0.029-0.043] unit decrease	Affymetrix, Illumina, Perlegen [up to 2542447] (imputed)	N
11	rs7624084	3	141106063	rs7632381	42965	28448500	Graff M	42852	PLoS Genet	www.ncbi.nlm.nih.gov/pubmed/28448500	Genome-wide physical activity interactions in adiposity - A meta-analysis of 200,452 adults.	Waist circumference adjusted for BMI (joint analysis main effects and physical activity interaction)	2,518 African American women, 85,730 European ancestry women, 1,773 Filipino ancestry women, 1,030 Indian ancestry women, 1,457 African American men, 54,792 European ancestry men, 7,648 Indian ancestry men, 5,527 European ancestry individuals	6,244 African American women, 17,531 European ancestry women, 329 African American men, 19,956 European ancestry men	3q23	ZBTB38	ZBTB38			ENSG00000177311			rs7632381-?	rs7632381	0	7632381	non_coding_transcript_exon_variant	0	0.4504	2e-11	10.699	(women)			Affymetrix, Illumina, Perlegen [~ 2500000] (imputed)	N
11	rs7624084	3	141106063	rs7632381	42965	28448500	Graff M	42852	PLoS Genet	www.ncbi.nlm.nih.gov/pubmed/28448500	Genome-wide physical activity interactions in adiposity - A meta-analysis of 200,452 adults.	Waist circumference adjusted for BMI (joint analysis main effects and physical activity interaction)	2,518 African American women, 85,730 European ancestry women, 1,773 Filipino ancestry women, 1,030 Indian ancestry women, 1,457 African American men, 54,792 European ancestry men, 7,648 Indian ancestry men, 5,527 European ancestry individuals	6,244 African American women, 17,531 European ancestry women, 329 African American men, 19,956 European ancestry men	3q23	ZBTB38	ZBTB38			ENSG00000177311			rs7632381-?	rs7632381	0	7632381	non_coding_transcript_exon_variant	0	0.4504	2e-13	12.699	(men)			Affymetrix, Illumina, Perlegen [~ 2500000] (imputed)	N
11	rs7624084	3	141106063	rs7632381	42965	28448500	Graff M	42852	PLoS Genet	www.ncbi.nlm.nih.gov/pubmed/28448500	Genome-wide physical activity interactions in adiposity - A meta-analysis of 200,452 adults.	Waist circumference adjusted for BMI in active individuals	1,957 African American women, 1,773 Filipino ancestry women, 305 Indian ancestry women, 67,139 European ancestry women, 1,206 African American men, 2,029 Indian ancestry men, 43,100 European ancestry men, at least 4,819 European ancestry individuals	4,807 African American women, 12,347 European ancestry women, 265 African American men, 14,540 European ancestry men	3q23	ZBTB38	ZBTB38			ENSG00000177311			rs7632381-C	rs7632381	0	7632381	non_coding_transcript_exon_variant	0	0.4396	3e-09	8.52288	(EA, men)	0.0367	[0.025-0.049] cm increase	Affymetrix, Illumina, Perlegen [~ 2500000] (imputed)	N
11	rs7624084	3	141106063	rs7632381	42965	28448500	Graff M	42852	PLoS Genet	www.ncbi.nlm.nih.gov/pubmed/28448500	Genome-wide physical activity interactions in adiposity - A meta-analysis of 200,452 adults.	Waist circumference adjusted for BMI in active individuals	1,957 African American women, 1,773 Filipino ancestry women, 305 Indian ancestry women, 67,139 European ancestry women, 1,206 African American men, 2,029 Indian ancestry men, 43,100 European ancestry men, at least 4,819 European ancestry individuals	4,807 African American women, 12,347 European ancestry women, 265 African American men, 14,540 European ancestry men	3q23	ZBTB38	ZBTB38			ENSG00000177311			rs7632381-C	rs7632381	0	7632381	non_coding_transcript_exon_variant	0	0.4415	3e-10	9.52288	(men)	0.038	[0.026-0.05] cm increase	Affymetrix, Illumina, Perlegen [~ 2500000] (imputed)	N
11	rs7624084	3	141106063	rs7632381	42965	28448500	Graff M	42852	PLoS Genet	www.ncbi.nlm.nih.gov/pubmed/28448500	Genome-wide physical activity interactions in adiposity - A meta-analysis of 200,452 adults.	Waist circumference adjusted for BMI in active individuals	1,957 African American women, 1,773 Filipino ancestry women, 305 Indian ancestry women, 67,139 European ancestry women, 1,206 African American men, 2,029 Indian ancestry men, 43,100 European ancestry men, at least 4,819 European ancestry individuals	4,807 African American women, 12,347 European ancestry women, 265 African American men, 14,540 European ancestry men	3q23	ZBTB38	ZBTB38			ENSG00000177311			rs7632381-C	rs7632381	0	7632381	non_coding_transcript_exon_variant	0	0.4623	7e-09	8.1549	(women)	0.0349	[0.023-0.047] cm increase	Affymetrix, Illumina, Perlegen [~ 2500000] (imputed)	N
11	rs7624084	3	141106063	rs7632381	42965	28448500	Graff M	42852	PLoS Genet	www.ncbi.nlm.nih.gov/pubmed/28448500	Genome-wide physical activity interactions in adiposity - A meta-analysis of 200,452 adults.	Waist circumference adjusted for BMI in inactive individuals	561 African American women, 352 Filipino ancestry women, 725 Indian ancestry women, 19,288 European ancestry women, 251 African American men, 4,654 Indian ancestry men, 11,681 European ancestry men, 959 European ancestry individuals	1,437 African American women, 5,184 European ancestry women, 64 African American men, 5,416 European ancestry men	3q23	ZBTB38	ZBTB38			ENSG00000177311			rs7632381-C	rs7632381	0	7632381	non_coding_transcript_exon_variant	0	0.4396	4e-06	5.39794		0.0323	[0.019-0.046] cm increase	Affymetrix, Illumina, Perlegen [~ 2500000] (imputed)	N
11	rs7624084	3	141106063	rs7632381	42965	28448500	Graff M	42852	PLoS Genet	www.ncbi.nlm.nih.gov/pubmed/28448500	Genome-wide physical activity interactions in adiposity - A meta-analysis of 200,452 adults.	Waist circumference adjusted for body mass index	2,518 African American women, 85,730 European ancestry women, 1,773 Filipino ancestry women, 1,030 Indian ancestry women, 1,457 African American men, 54,792 European ancestry men, 7,648 Indian ancestry men, 5,527 European ancestry individuals	6,244 African American women, 17,531 European ancestry women, 329 African American men, 19,956 European ancestry men	3q23	ZBTB38	ZBTB38			ENSG00000177311			rs7632381-C	rs7632381	0	7632381	non_coding_transcript_exon_variant	0	0.4385	5e-12	11.301	(EA, men)	0.0386	[0.028-0.05] cm increase	Affymetrix, Illumina, Perlegen [~ 2500000] (imputed)	N
11	rs7624084	3	141106063	rs7632381	42965	28448500	Graff M	42852	PLoS Genet	www.ncbi.nlm.nih.gov/pubmed/28448500	Genome-wide physical activity interactions in adiposity - A meta-analysis of 200,452 adults.	Waist circumference adjusted for body mass index	2,518 African American women, 85,730 European ancestry women, 1,773 Filipino ancestry women, 1,030 Indian ancestry women, 1,457 African American men, 54,792 European ancestry men, 7,648 Indian ancestry men, 5,527 European ancestry individuals	6,244 African American women, 17,531 European ancestry women, 329 African American men, 19,956 European ancestry men	3q23	ZBTB38	ZBTB38			ENSG00000177311			rs7632381-C	rs7632381	0	7632381	non_coding_transcript_exon_variant	0	0.4504	1e-11	11	(women)	0.0361	[0.026-0.046] cm increase	Affymetrix, Illumina, Perlegen [~ 2500000] (imputed)	N
11	rs7624084	3	141106063	rs7632381	42965	28448500	Graff M	42852	PLoS Genet	www.ncbi.nlm.nih.gov/pubmed/28448500	Genome-wide physical activity interactions in adiposity - A meta-analysis of 200,452 adults.	Waist circumference adjusted for body mass index	2,518 African American women, 85,730 European ancestry women, 1,773 Filipino ancestry women, 1,030 Indian ancestry women, 1,457 African American men, 54,792 European ancestry men, 7,648 Indian ancestry men, 5,527 European ancestry individuals	6,244 African American women, 17,531 European ancestry women, 329 African American men, 19,956 European ancestry men	3q23	ZBTB38	ZBTB38			ENSG00000177311			rs7632381-C	rs7632381	0	7632381	non_coding_transcript_exon_variant	0	0.4504	3e-13	12.5229	(men)	0.039	[0.029-0.049] cm increase	Affymetrix, Illumina, Perlegen [~ 2500000] (imputed)	N
11	rs7624084	3	141109348	rs6785012	43504	30595370	Kichaev G	43461	Am J Hum Genet	www.ncbi.nlm.nih.gov/pubmed/30595370	Leveraging Polygenic Functional Enrichment to Improve GWAS Power.	Eczema	approximately 459,000 European ancestry individuals	NA	3q23		ZBTB38			ENSG00000177311			rs6785012-?	rs6785012	0	6785012	intron_variant	0	NR	7e-14	13.1549				NR [~ 8900000] (imputed)	N
11	rs7624084	3	141109348	rs6785012	43504	30595370	Kichaev G	43461	Am J Hum Genet	www.ncbi.nlm.nih.gov/pubmed/30595370	Leveraging Polygenic Functional Enrichment to Improve GWAS Power.	Red blood cell count	approximately 445,000 European ancestry individuals	NA	3q23		ZBTB38			ENSG00000177311			rs6785012-?	rs6785012	0	6785012	intron_variant	0	NR	5e-62	61.301				NR [~ 8900000] (imputed)	N
11	rs7624084	3	141115219	rs1582874	43416	30038396	Lee JJ	43304	Nat Genet	www.ncbi.nlm.nih.gov/pubmed/30038396	Gene discovery and polygenic prediction from a genome-wide association study of educational attainment in 1.1 million individuals.	Highest math class taken (MTAG)	811,539 European ancestry individuals	NA	3q23	Intergenic	ZBTB38			ENSG00000177311			rs1582874-T	rs1582874	0	1582874	5_prime_UTR_variant	0	0.5695	7e-10	9.1549	(MTAG)	0.0103	[0.007-0.0136] unit decrease	Affymetrix, Illumina [7100000] (imputed)	N
11	rs7624084	3	141121814	rs2871960	42965	28448500	Graff M	42852	PLoS Genet	www.ncbi.nlm.nih.gov/pubmed/28448500	Genome-wide physical activity interactions in adiposity - A meta-analysis of 200,452 adults.	Waist circumference adjusted for BMI (joint analysis main effects and physical activity interaction)	2,518 African American women, 85,730 European ancestry women, 1,773 Filipino ancestry women, 1,030 Indian ancestry women, 1,457 African American men, 54,792 European ancestry men, 7,648 Indian ancestry men, 5,527 European ancestry individuals	6,244 African American women, 17,531 European ancestry women, 329 African American men, 19,956 European ancestry men	3q23	ZBTB38	ZBTB38			ENSG00000177311			rs2871960-?	rs2871960	0	2871960	5_prime_UTR_variant	0	0.4412	3e-10	9.52288	(EA)			Affymetrix, Illumina, Perlegen [~ 2500000] (imputed)	N
11	rs7624084	3	141125186	rs1344674	42878	25673412	Shungin D	42047	Nature	www.ncbi.nlm.nih.gov/pubmed/25673412	New genetic loci link adipose and insulin biology to body fat distribution.	Waist circumference adjusted for body mass index	up to 56,910 European ancestry men, up to 86,570 European ancestry women	up to 36,570 European ancestry men, 30,172 European ancestry women, 915 Filipino ancestry men, 735 Filipino ancestry women, 2,351 African American/Afro-Caribbean ancestry men, 6,258 African American/Afro-Caribbean ancestry women, 2,285 South Asian ancestry men, 506 South Asian ancestry women, 195 Seychellois ancestry men, 266 Seychellois ancestry women	3q23	ZBTB38	ZBTB38			ENSG00000177311			rs1344674-A	rs1344674	0	1344674	intron_variant	0	0.5551	1e-11	11	(EA, men)	0.0323	[0.023-0.042] unit decrease	Affymetrix, Illumina, Perlegen [up to 2542447] (imputed)	N
11	rs7624084	3	141125186	rs1344674	42878	25673412	Shungin D	42047	Nature	www.ncbi.nlm.nih.gov/pubmed/25673412	New genetic loci link adipose and insulin biology to body fat distribution.	Waist circumference adjusted for body mass index	up to 56,910 European ancestry men, up to 86,570 European ancestry women	up to 36,570 European ancestry men, 30,172 European ancestry women, 915 Filipino ancestry men, 735 Filipino ancestry women, 2,351 African American/Afro-Caribbean ancestry men, 6,258 African American/Afro-Caribbean ancestry women, 2,285 South Asian ancestry men, 506 South Asian ancestry women, 195 Seychellois ancestry men, 266 Seychellois ancestry women	3q23	ZBTB38	ZBTB38			ENSG00000177311			rs1344674-A	rs1344674	0	1344674	intron_variant	0	0.5551	4e-13	12.3979	(EA)	0.024	[0.018-0.03] unit decrease	Affymetrix, Illumina, Perlegen [up to 2542447] (imputed)	N
11	rs7624084	3	141125186	rs1344674	42957	28443625	Justice AE	42851	Nat Commun	www.ncbi.nlm.nih.gov/pubmed/28443625	Genome-wide meta-analysis of 241,258 adults accounting for smoking behaviour identifies novel loci for obesity traits.	Waist circumference adjusted for BMI (adjusted for smoking behaviour)	97,400 European ancestry women, 63,892 European ancestry men, 5,829 European ancestry individuals, 10,500 African American/Afro-Caribbean ancestry women, 2,706 African American/Afro-Caribbean ancestry men, 1,030 Indian Asian ancestry women, 7,648 Indian Asian ancestry men, 1,793 Filipino ancestry women, 2,944 Hispanic/Latino ancestry women, 1,764 Hispanic/Latino ancestry men	21,496 European ancestry women, 24,385 European ancestry men, 118,364 European ancestry individuals, 2,326 African American/Afro-Caribbean ancestry women, 855 African American/Afro-Caribbean ancestry men	3q23	ZBTB38	ZBTB38			ENSG00000177311			rs1344674-A	rs1344674	0	1344674	intron_variant	0	0.5451	2e-14	13.699	(men)	0.0379	[0.028-0.048] unit decrease	Affymetrix, Illumina, Perlegen [up to 2800000] (imputed)	N
11	rs7624084	3	141125186	rs1344674	42957	28443625	Justice AE	42851	Nat Commun	www.ncbi.nlm.nih.gov/pubmed/28443625	Genome-wide meta-analysis of 241,258 adults accounting for smoking behaviour identifies novel loci for obesity traits.	Waist circumference adjusted for BMI (adjusted for smoking behaviour)	97,400 European ancestry women, 63,892 European ancestry men, 5,829 European ancestry individuals, 10,500 African American/Afro-Caribbean ancestry women, 2,706 African American/Afro-Caribbean ancestry men, 1,030 Indian Asian ancestry women, 7,648 Indian Asian ancestry men, 1,793 Filipino ancestry women, 2,944 Hispanic/Latino ancestry women, 1,764 Hispanic/Latino ancestry men	21,496 European ancestry women, 24,385 European ancestry men, 118,364 European ancestry individuals, 2,326 African American/Afro-Caribbean ancestry women, 855 African American/Afro-Caribbean ancestry men	3q23	ZBTB38	ZBTB38			ENSG00000177311			rs1344674-A	rs1344674	0	1344674	intron_variant	0	0.5451	8e-15	14.0969		0.0268	[0.02-0.033] unit decrease	Affymetrix, Illumina, Perlegen [up to 2800000] (imputed)	N
11	rs7624084	3	141125186	rs1344674	42957	28443625	Justice AE	42851	Nat Commun	www.ncbi.nlm.nih.gov/pubmed/28443625	Genome-wide meta-analysis of 241,258 adults accounting for smoking behaviour identifies novel loci for obesity traits.	Waist circumference adjusted for BMI (joint analysis main effects and smoking interaction)	97,400 European ancestry women, 63,892 European ancestry men, 5,829 European ancestry individuals, 10,500 African American/Afro-Caribbean ancestry women, 2,706 African American/Afro-Caribbean ancestry men, 1,030 Indian Asian ancestry women, 7,648 Indian Asian ancestry men, 1,793 Filipino ancestry women, 2,944 Hispanic/Latino ancestry women, 1,764 Hispanic/Latino ancestry men	21,496 European ancestry women, 24,385 European ancestry men, 118,364 European ancestry individuals, 2,326 African American/Afro-Caribbean ancestry women, 855 African American/Afro-Caribbean ancestry men	3q23	ZBTB38	ZBTB38			ENSG00000177311			rs1344674-A	rs1344674	0	1344674	intron_variant	0	0.5451	1e-14	14				Affymetrix, Illumina, Perlegen [up to 2800000] (imputed)	N
11	rs7624084	3	141125186	rs1344674	42957	28443625	Justice AE	42851	Nat Commun	www.ncbi.nlm.nih.gov/pubmed/28443625	Genome-wide meta-analysis of 241,258 adults accounting for smoking behaviour identifies novel loci for obesity traits.	Waist circumference adjusted for BMI (joint analysis main effects and smoking interaction)	97,400 European ancestry women, 63,892 European ancestry men, 5,829 European ancestry individuals, 10,500 African American/Afro-Caribbean ancestry women, 2,706 African American/Afro-Caribbean ancestry men, 1,030 Indian Asian ancestry women, 7,648 Indian Asian ancestry men, 1,793 Filipino ancestry women, 2,944 Hispanic/Latino ancestry women, 1,764 Hispanic/Latino ancestry men	21,496 European ancestry women, 24,385 European ancestry men, 118,364 European ancestry individuals, 2,326 African American/Afro-Caribbean ancestry women, 855 African American/Afro-Caribbean ancestry men	3q23	ZBTB38	ZBTB38			ENSG00000177311			rs1344674-A	rs1344674	0	1344674	intron_variant	0	0.5451	2e-13	12.699	(men)			Affymetrix, Illumina, Perlegen [up to 2800000] (imputed)	N
11	rs7624084	3	141125186	rs1344674	42957	28443625	Justice AE	42851	Nat Commun	www.ncbi.nlm.nih.gov/pubmed/28443625	Genome-wide meta-analysis of 241,258 adults accounting for smoking behaviour identifies novel loci for obesity traits.	Waist circumference adjusted for BMI in non-smokers	77,113 European ancestry women, 47,319 European ancestry men, 4,856 European ancestry individuals, 8,799 African American/Afro-Caribbean ancestry women, 1,803 African American/Afro-Caribbean ancestry men, 1,020 Indian Asian ancestry women, 6,691 Indian Asian ancestry men, 1,526 Filipino ancestry women, 2,469 Hispanic/Latino ancestry women, 1,318 Hispanic/Latino ancestry men	16,011 European ancestry women, 17,912 European ancestry men, 105,218 European ancestry individuals, 2,073 African American/Afro-Caribbean ancestry women, 647 African American/Afro-Caribbean ancestry men	3q23	ZBTB38	ZBTB38			ENSG00000177311			rs1344674-A	rs1344674	0	1344674	intron_variant	0	0.5451	4e-11	10.3979		0.0258	[0.018-0.033] unit decrease	Affymetrix, Illumina, Perlegen [up to 2800000] (imputed)	N
11	rs7624084	3	141125186	rs1344674	42957	28443625	Justice AE	42851	Nat Commun	www.ncbi.nlm.nih.gov/pubmed/28443625	Genome-wide meta-analysis of 241,258 adults accounting for smoking behaviour identifies novel loci for obesity traits.	Waist circumference adjusted for BMI in non-smokers	77,113 European ancestry women, 47,319 European ancestry men, 4,856 European ancestry individuals, 8,799 African American/Afro-Caribbean ancestry women, 1,803 African American/Afro-Caribbean ancestry men, 1,020 Indian Asian ancestry women, 6,691 Indian Asian ancestry men, 1,526 Filipino ancestry women, 2,469 Hispanic/Latino ancestry women, 1,318 Hispanic/Latino ancestry men	16,011 European ancestry women, 17,912 European ancestry men, 105,218 European ancestry individuals, 2,073 African American/Afro-Caribbean ancestry women, 647 African American/Afro-Caribbean ancestry men	3q23	ZBTB38	ZBTB38			ENSG00000177311			rs1344674-A	rs1344674	0	1344674	intron_variant	0	0.5451	5e-11	10.301	(men)	0.038	[0.027-0.049] unit decrease	Affymetrix, Illumina, Perlegen [up to 2800000] (imputed)	N
11	rs7624084	3	141125186	rs1344674	42957	28443625	Justice AE	42851	Nat Commun	www.ncbi.nlm.nih.gov/pubmed/28443625	Genome-wide meta-analysis of 241,258 adults accounting for smoking behaviour identifies novel loci for obesity traits.	Waist circumference adjusted for BMI in smokers	19,276 European ancestry women, 16,408 European ancestry men, 973 European ancestry individuals, 1,701 African American/Afro-Caribbean ancestry women, 903 African American/Afro-Caribbean ancestry men, 10 Indian Asian ancestry women, 957 Indian Asian ancestry men, 267 Filipino ancestry women, 475 Hispanic/Latino ancestry women, 446 Hispanic/Latino ancestry men	5,485 European ancestry women, 6,471 European ancestry men, 13,416 European ancestry individuals, 253 African American/Afro-Caribbean ancestry women, 208 African American/Afro-Caribbean ancestry men	3q23	ZBTB38	ZBTB38			ENSG00000177311			rs1344674-A	rs1344674	0	1344674	intron_variant	0	0.5451	6e-06	5.22185		0.0329	[0.019-0.047] unit decrease	Affymetrix, Illumina, Perlegen [up to 2800000] (imputed)	N
11	rs7624084	3	141125705	rs1344672	42965	28448500	Graff M	42852	PLoS Genet	www.ncbi.nlm.nih.gov/pubmed/28448500	Genome-wide physical activity interactions in adiposity - A meta-analysis of 200,452 adults.	Waist circumference adjusted for BMI (joint analysis main effects and physical activity interaction)	2,518 African American women, 85,730 European ancestry women, 1,773 Filipino ancestry women, 1,030 Indian ancestry women, 1,457 African American men, 54,792 European ancestry men, 7,648 Indian ancestry men, 5,527 European ancestry individuals	6,244 African American women, 17,531 European ancestry women, 329 African American men, 19,956 European ancestry men	3q23	ZBTB38	ZBTB38			ENSG00000177311			rs1344672-?	rs1344672	0	1344672	intron_variant	0	0.4372	5e-12	11.301	(EA, men)			Affymetrix, Illumina, Perlegen [~ 2500000] (imputed)	N
11	rs7624084	3	141125705	rs1344672	42965	28448500	Graff M	42852	PLoS Genet	www.ncbi.nlm.nih.gov/pubmed/28448500	Genome-wide physical activity interactions in adiposity - A meta-analysis of 200,452 adults.	Waist circumference adjusted for BMI (joint analysis main effects and physical activity interaction)	2,518 African American women, 85,730 European ancestry women, 1,773 Filipino ancestry women, 1,030 Indian ancestry women, 1,457 African American men, 54,792 European ancestry men, 7,648 Indian ancestry men, 5,527 European ancestry individuals	6,244 African American women, 17,531 European ancestry women, 329 African American men, 19,956 European ancestry men	3q23	ZBTB38	ZBTB38			ENSG00000177311			rs1344672-?	rs1344672	0	1344672	intron_variant	0	0.4497	2e-11	10.699				Affymetrix, Illumina, Perlegen [~ 2500000] (imputed)	N
11	rs7624084	3	141125705	rs1344672	42965	28448500	Graff M	42852	PLoS Genet	www.ncbi.nlm.nih.gov/pubmed/28448500	Genome-wide physical activity interactions in adiposity - A meta-analysis of 200,452 adults.	Waist circumference adjusted for BMI in active individuals	1,957 African American women, 1,773 Filipino ancestry women, 305 Indian ancestry women, 67,139 European ancestry women, 1,206 African American men, 2,029 Indian ancestry men, 43,100 European ancestry men, at least 4,819 European ancestry individuals	4,807 African American women, 12,347 European ancestry women, 265 African American men, 14,540 European ancestry men	3q23	ZBTB38	ZBTB38			ENSG00000177311			rs1344672-G	rs1344672	0	1344672	intron_variant	0	0.4372	2e-07	6.69897	(EA)	0.0226	[0.014-0.031] cm increase	Affymetrix, Illumina, Perlegen [~ 2500000] (imputed)	N
11	rs7624084	3	141125705	rs1344672	42965	28448500	Graff M	42852	PLoS Genet	www.ncbi.nlm.nih.gov/pubmed/28448500	Genome-wide physical activity interactions in adiposity - A meta-analysis of 200,452 adults.	Waist circumference adjusted for BMI in active individuals	1,957 African American women, 1,773 Filipino ancestry women, 305 Indian ancestry women, 67,139 European ancestry women, 1,206 African American men, 2,029 Indian ancestry men, 43,100 European ancestry men, at least 4,819 European ancestry individuals	4,807 African American women, 12,347 European ancestry women, 265 African American men, 14,540 European ancestry men	3q23	ZBTB38	ZBTB38			ENSG00000177311			rs1344672-G	rs1344672	0	1344672	intron_variant	0	0.4497	8e-08	7.09691		0.0228	[0.015-0.031] cm increase	Affymetrix, Illumina, Perlegen [~ 2500000] (imputed)	N
11	rs7624084	3	141125705	rs1344672	42965	28448500	Graff M	42852	PLoS Genet	www.ncbi.nlm.nih.gov/pubmed/28448500	Genome-wide physical activity interactions in adiposity - A meta-analysis of 200,452 adults.	Waist circumference adjusted for body mass index	2,518 African American women, 85,730 European ancestry women, 1,773 Filipino ancestry women, 1,030 Indian ancestry women, 1,457 African American men, 54,792 European ancestry men, 7,648 Indian ancestry men, 5,527 European ancestry individuals	6,244 African American women, 17,531 European ancestry women, 329 African American men, 19,956 European ancestry men	3q23	ZBTB38	ZBTB38			ENSG00000177311			rs1344672-G	rs1344672	0	1344672	intron_variant	0	0.4372	2e-10	9.69897	(EA)	0.0239	[0.017-0.031] cm increase	Affymetrix, Illumina, Perlegen [~ 2500000] (imputed)	N
11	rs7624084	3	141125705	rs1344672	42965	28448500	Graff M	42852	PLoS Genet	www.ncbi.nlm.nih.gov/pubmed/28448500	Genome-wide physical activity interactions in adiposity - A meta-analysis of 200,452 adults.	Waist circumference adjusted for body mass index	2,518 African American women, 85,730 European ancestry women, 1,773 Filipino ancestry women, 1,030 Indian ancestry women, 1,457 African American men, 54,792 European ancestry men, 7,648 Indian ancestry men, 5,527 European ancestry individuals	6,244 African American women, 17,531 European ancestry women, 329 African American men, 19,956 European ancestry men	3q23	ZBTB38	ZBTB38			ENSG00000177311			rs1344672-G	rs1344672	0	1344672	intron_variant	0	0.4497	8e-12	11.0969		0.0242	[0.017-0.031] cm increase	Affymetrix, Illumina, Perlegen [~ 2500000] (imputed)	N
11	rs7624084	3	141125705	rs1344672	43504	30595370	Kichaev G	43461	Am J Hum Genet	www.ncbi.nlm.nih.gov/pubmed/30595370	Leveraging Polygenic Functional Enrichment to Improve GWAS Power.	Hair color	approximately 452,000 European ancestry individuals	NA	3q23		ZBTB38			ENSG00000177311			rs1344672-?	rs1344672	0	1344672	intron_variant	0	NR	7e-92	91.1549				NR [~ 8900000] (imputed)	N
11	rs7624084	3	141133450	rs1991431	41529	23563607	Berndt SI	41371	Nat Genet	www.ncbi.nlm.nih.gov/pubmed/23563607	Genome-wide meta-analysis identifies 11 new loci for anthropometric traits and provides insights into genetic architecture.	Height	8,097 European ancestry tall individuals, 8,099 European ancestry short individuals	4,872 European ancestry tall individuals, 4,831 European ancestry short individuals	3q23	ZBTB38	ZBTB38			ENSG00000177311			rs1991431-A	rs1991431	0	1991431	intron_variant	0	0.44	4e-47	46.3979		1.33	[NR]	Affymetrix, Illumina [~ 2800000] (imputed)	N
11	rs7624084	3	141133450	rs1991431	42880	28139693	Hoffmann TJ	42766	Nat Commun	www.ncbi.nlm.nih.gov/pubmed/28139693	Genome-wide association study of prostate-specific antigen levels identifies novel loci independent of prostate cancer.	Prostate-specific antigen levels (conditioned on lead SNPs)	28,503 European ancestry individuals	2,716 Latino individuals, 2,518 East Asian ancestry individuals, 1,585 African American individuals, 6,193 European ancestry individuals (later diagnosed with prostate cancer)	3q23	ZBTB38	ZBTB38			ENSG00000177311			rs1991431-?	rs1991431	0	1991431	intron_variant	0	0.43	3e-11	10.5229	(conditional on Round 1 SNPs)	0.037	unit increase	Affymetrix [10109774] (imputed)	N
11	rs7624084	3	141133450	rs1991431	42907	28270201	Nagy R	42801	Genome Med	www.ncbi.nlm.nih.gov/pubmed/28270201	Exploration of haplotype research consortium imputation for genome-wide association studies in 20,032 Generation Scotland participants.	Height	19,965 British ancestry individuals from 6863 families.	NA	3q23	ZBTB38	ZBTB38			ENSG00000177311			rs1991431-A	rs1991431	0	1991431	intron_variant	0	0.4338	5e-13	12.301		0.00489117	[0.0036-0.0062] m increase	Illumina [24111857] (imputed)	N
11	rs7624084	3	141133450	rs1991431	43391	30048462	Kim SK	43307	PLoS One	www.ncbi.nlm.nih.gov/pubmed/30048462	Identification of 613 new loci associated with heel bone mineral density and a polygenic risk score for bone mineral density, osteoporosis and fracture.	Heel bone mineral density	394,929 European ancestry individuals	NA	3q23		ZBTB38			ENSG00000177311			rs1991431-?	rs1991431	0	1991431	intron_variant	0	NR	2e-17	16.699		0.0171514	[0.013-0.021] unit increase	Affymetrix [20259828] (imputed)	N
11	rs7624084	3	141133450	rs1991431	43493	30598549	Morris JA	43465	Nat Genet	www.ncbi.nlm.nih.gov/pubmed/30598549	An atlas of genetic influences on osteoporosis in humans and mice.	Heel bone mineral density	426,824 British ancestry individuals	NA	3q23	ZBTB38	ZBTB38			ENSG00000177311			rs1991431-G	rs1991431	0	1991431	intron_variant	0	0.555891	1e-21	21		0.0177973	[0.014-0.021] unit increase	NR [13737936] (imputed)	N
11	rs7624084	3	141133450	rs1991431	43504	30595370	Kichaev G	43461	Am J Hum Genet	www.ncbi.nlm.nih.gov/pubmed/30595370	Leveraging Polygenic Functional Enrichment to Improve GWAS Power.	Heel bone mineral density	approximately 446,000 European ancestry individuals	NA	3q23		ZBTB38			ENSG00000177311			rs1991431-?	rs1991431	0	1991431	intron_variant	0	NR	8e-26	25.0969				NR [~ 8900000] (imputed)	N
11	rs7624084	3	141140968	rs9846396	43215	24076602	Beecham AH	41579	Nat Genet	www.ncbi.nlm.nih.gov/pubmed/24076602	Analysis of immune-related loci identifies 48 new susceptibility variants for multiple sclerosis.	Multiple sclerosis	14,498 European ancestry cases, 24,091 European ancestry controls	14,802 European ancestry cases, 26,703 European ancestry controls	3q23	ZBTB38	ZBTB38			ENSG00000177311			rs9846396-G	rs9846396	0	9846396	intron_variant	0	0.57	8e-08	7.09691		1.07	[1.04-1.09]	Illumina [161311]	N
11	rs7624084	3	141147414	rs7650602	42977	27863252	Astle WJ	42691	Cell	www.ncbi.nlm.nih.gov/pubmed/27863252	The Allelic Landscape of Human Blood Cell Trait Variation and Links to Common Complex Disease.	Lymphocyte counts	171,643 European ancestry individuals	NA	3q23	ZBTB38	ZBTB38			ENSG00000177311			rs7650602-C	rs7650602	0	7650602	intron_variant	0	0.4495	2e-15	14.699		0.0290341	[0.022-0.036] unit increase	Affymetrix [~ 2500000] (imputed)	N
11	rs7624084	3	141147414	rs7650602	42977	27863252	Astle WJ	42691	Cell	www.ncbi.nlm.nih.gov/pubmed/27863252	The Allelic Landscape of Human Blood Cell Trait Variation and Links to Common Complex Disease.	Lymphocyte percentage of white cells	171,748 European ancestry individuals	NA	3q23	ZBTB38	ZBTB38			ENSG00000177311			rs7650602-C	rs7650602	0	7650602	intron_variant	0	0.4495	2e-09	8.69897		0.0218785	[0.015-0.029] unit increase	Affymetrix [~ 2500000] (imputed)	N
11	rs7624084	3	141147414	rs7650602	43392	30038396	Lee JJ	43304	Nat Genet	www.ncbi.nlm.nih.gov/pubmed/30038396	Gene discovery and polygenic prediction from a genome-wide association study of educational attainment in 1.1 million individuals.	Educational attainment (years of education)	up to 1,131,881 European ancestry individuals	NA	3q23		ZBTB38			ENSG00000177311			rs7650602-T	rs7650602	0	7650602	intron_variant	0	0.5599	3e-10	9.52288		0.0089	[0.0062-0.0116] unit decrease	Affymetrix, Illumina [10000000] (imputed)	N
11	rs7624084	3	141147414	rs7650602	43416	30038396	Lee JJ	43304	Nat Genet	www.ncbi.nlm.nih.gov/pubmed/30038396	Gene discovery and polygenic prediction from a genome-wide association study of educational attainment in 1.1 million individuals.	Educational attainment (MTAG)	1,311,438 European ancestry individuals	NA	3q23	Intergenic	ZBTB38			ENSG00000177311			rs7650602-T	rs7650602	0	7650602	intron_variant	0	0.5599	8e-11	10.0969	(MTAG)	0.0086	[0.0061-0.0111] unit decrease	Affymetrix, Illumina [7100000] (imputed)	N
11	rs7624084	3	141147414	rs7650602	43497	30573740	Yap CX	43454	Nat Commun	www.ncbi.nlm.nih.gov/pubmed/30573740	Dissection of genetic variation and evidence for pleiotropy in male pattern baldness.	Male-pattern baldness	205,327 European ancestry males	NA	3q23	NR	ZBTB38			ENSG00000177311			rs7650602-C	rs7650602	0	7650602	intron_variant	0	0.449023	9e-36	35.0458		0.0390429	[0.033-0.045] unit decrease	NR [19129689] (imputed)	N
11	rs7624084	3	141147414	rs7650602	43502	30595370	Kichaev G	43461	Am J Hum Genet	www.ncbi.nlm.nih.gov/pubmed/30595370	Leveraging Polygenic Functional Enrichment to Improve GWAS Power.	Balding type 1	approximately 208,000 European ancestry individuals	NA	3q23		ZBTB38			ENSG00000177311			rs7650602-?	rs7650602	0	7650602	intron_variant	0	NR	2e-18	17.699				NR [~ 8900000] (imputed)	N
11	rs7624084	3	141147414	rs7650602	43586	30804561	Sakornsakolpat P	43521	Nat Genet	www.ncbi.nlm.nih.gov/pubmed/30804561	Genetic landscape of chronic obstructive pulmonary disease identifies heterogeneous cell-type and phenotype associations.	Chronic obstructive pulmonary disease	35,735 cases, 222,076 controls	NA	3q23	ZBTB38	ZBTB38			ENSG00000177311			rs7650602-C	rs7650602	0	7650602	intron_variant	0	0.45	5e-08	7.30103		1.06	[1.04-1.08]	Affymetrix, Illumina [6224355] (imputed)	N
11	rs7624084	3	141154542	rs6440008	43325	29662168	Hysi PG	43206	Nat Genet	www.ncbi.nlm.nih.gov/pubmed/29662168	Genome-wide association meta-analysis of individuals of European ancestry identifies new loci explaining a substantial fraction of hair color variation and heritability.	Hair color	290,891 European ancestry individuals	27,865 European ancestry individuals	3q23	ZBTB38	ZBTB38			ENSG00000177311			rs6440008-T	rs6440008	0	6440008	intron_variant	0	0.382	5e-54	53.301		0.043	[0.037-0.049] unit increase	Affymetrix, Illumina [at least 560000] (imputed)	N
11	rs7624084	3	141154542	rs6440008	43392	30038396	Lee JJ	43304	Nat Genet	www.ncbi.nlm.nih.gov/pubmed/30038396	Gene discovery and polygenic prediction from a genome-wide association study of educational attainment in 1.1 million individuals.	Educational attainment (years of education)	up to 1,131,881 European ancestry individuals	NA	3q23		ZBTB38			ENSG00000177311			rs6440008-T	rs6440008	0	6440008	intron_variant	0	0.6205	3e-10	9.52288	(conditional-joint)	0.0091	[0.0064-0.0118] unit decrease	Affymetrix, Illumina [10000000] (imputed)	N
11	rs7624084	3	141154542	rs6440008	43437	28196072	Hagenaars SP	42780	PLoS Genet	www.ncbi.nlm.nih.gov/pubmed/28196072	Genetic prediction of male pattern baldness.	Male-pattern baldness	52,874 British ancestry males		3q23	RASA2, ZBTB38	ZBTB38			ENSG00000177311			rs6440008-C	rs6440008	0	6440008	intron_variant	0	NR	6e-09	8.22185		0.0372228	NR unit decrease	NR [NR] (imputed)	N
11	rs7624084	3	141154542	rs6440008	43504	30595370	Kichaev G	43461	Am J Hum Genet	www.ncbi.nlm.nih.gov/pubmed/30595370	Leveraging Polygenic Functional Enrichment to Improve GWAS Power.	Lung function (FVC)	approximately 372,000 European ancestry individuals	NA	3q23		ZBTB38			ENSG00000177311			rs6440008-?	rs6440008	0	6440008	intron_variant	0	NR	3e-13	12.5229				NR [~ 8900000] (imputed)	N
5	rs13107325	4	102926923	rs34592089	43154	29326435	Hill WD	43111	Mol Psychiatry	www.ncbi.nlm.nih.gov/pubmed/29326435	A combined analysis of genetically correlated traits identifies 187 loci and a role for neurogenesis and myelination in intelligence.	Intelligence (MTAG)	120,934 British ancestry individuals, 127,548 individuals	NA	4q24	ENSG00000251309	BANK1, AP002075.1			ENSG00000153064, ENSG00000251309			rs34592089-A	rs34592089	0	34592089	intron_variant	0	NR	1e-12	12		0.0463485	[0.034-0.059] unit decrease	Affymetrix [NR]	N
5	rs13107325	4	102926923	rs34592089	43360	29844566	Davies G	43249	Nat Commun	www.ncbi.nlm.nih.gov/pubmed/29844566	Study of 300,486 individuals identifies 148 independent genetic loci influencing general cognitive function.	General cognitive ability	up to 300,486 European ancestry individuals	NA	4q24	ENSG00000251309	BANK1, AP002075.1			ENSG00000153064, ENSG00000251309			rs34592089-A	rs34592089	0	34592089	intron_variant	0	NR	3e-16	15.5229		8.166	z-score decrease	Affymetrix, Illumina [at least 2500000] (imputed)	N
5	rs13107325	4	103001649	rs1813006	43154	29326435	Hill WD	43111	Mol Psychiatry	www.ncbi.nlm.nih.gov/pubmed/29326435	A combined analysis of genetically correlated traits identifies 187 loci and a role for neurogenesis and myelination in intelligence.	Intelligence (MTAG)	120,934 British ancestry individuals, 127,548 individuals	NA	4q24	BANK1	BANK1 - SLC39A8	ENSG00000153064	ENSG00000138821		5680	170549	rs1813006-T	rs1813006	0	1813006	intergenic_variant	1	NR	2e-13	12.699		0.0474077	[0.035-0.06] unit decrease	Affymetrix [NR]	N
5	rs13107325	4	103112470	rs6855246	42963	28540026	Anney RJL	42877	Mol Autism	www.ncbi.nlm.nih.gov/pubmed/28540026	Meta-analysis of GWAS of over 16,000 individuals with autism spectrum disorder highlights a novel locus at 10q24.32 and a significant overlap with schizophrenia.	Autism spectrum disorder or schizophrenia	schizophrenia cases and controls (see Ripke, 2014), up to 6,197 European ancestry ASD cases, up to 7,377 European ancestry controls, up to 1,190 ASD cases, up to 1,190 controls	NA	4q24	intergenic	BANK1 - SLC39A8	ENSG00000153064	ENSG00000138821		116501	59728	rs6855246-?	rs6855246	0	6855246	intergenic_variant	1		1e-09	9		1.13636	[1.1-1.19]	Affymetrix, Illumina [NR]	N
5	rs13107325	4	103112470	rs6855246	43154	29326435	Hill WD	43111	Mol Psychiatry	www.ncbi.nlm.nih.gov/pubmed/29326435	A combined analysis of genetically correlated traits identifies 187 loci and a role for neurogenesis and myelination in intelligence.	Intelligence (MTAG)	120,934 British ancestry individuals, 127,548 individuals	NA	4q24	SLC39A8	BANK1 - SLC39A8	ENSG00000153064	ENSG00000138821		116501	59728	rs6855246-A	rs6855246	0	6855246	intergenic_variant	1	NR	9e-13	12.0458		0.0395851	[0.029-0.05] unit increase	Affymetrix [NR]	N
5	rs13107325	4	103112470	rs6855246	43360	29844566	Davies G	43249	Nat Commun	www.ncbi.nlm.nih.gov/pubmed/29844566	Study of 300,486 individuals identifies 148 independent genetic loci influencing general cognitive function.	General cognitive ability	up to 300,486 European ancestry individuals	NA	4q24	SLC39A8	BANK1 - SLC39A8	ENSG00000153064	ENSG00000138821		116501	59728	rs6855246-A	rs6855246	0	6855246	intergenic_variant	1	NR	2e-14	13.699		7.676	z-score increase	Affymetrix, Illumina [at least 2500000] (imputed)	N
5	rs13107325	4	103112470	rs6855246	43552	30586737	Sabater-Lleal M	43424	Circulation	www.ncbi.nlm.nih.gov/pubmed/30586737	Genome-Wide Association Trans-Ethnic Meta-Analyses Identifies Novel Associations Regulating Coagulation Factor VIII and von Willebrand Factor Plasma Levels.	vWF levels	42,379 European ancestry individuals, 3,700 African American individuals, 275 Hispanic individuals	NA	4q24	SLC39A8	BANK1 - SLC39A8	ENSG00000153064	ENSG00000138821		116501	59728	rs6855246-A	rs6855246	0	6855246	intergenic_variant	1	0.92	9e-10	9.04576		0.034	NR unit decrease	Affymetrix, Illumina [10537485] (imputed)	N
5	rs13107325	4	103146888	rs35225200	42963	28540026	Anney RJL	42877	Mol Autism	www.ncbi.nlm.nih.gov/pubmed/28540026	Meta-analysis of GWAS of over 16,000 individuals with autism spectrum disorder highlights a novel locus at 10q24.32 and a significant overlap with schizophrenia.	Autism spectrum disorder or schizophrenia	schizophrenia cases and controls (see Ripke, 2014), up to 6,197 European ancestry ASD cases, up to 7,377 European ancestry controls, up to 1,190 ASD cases, up to 1,190 controls	NA	4q24	BANK1, SLC39A8	BANK1 - SLC39A8	ENSG00000153064	ENSG00000138821		150919	25310	rs35225200-?	rs35225200	0	35225200	intergenic_variant	1		2e-12	11.699		1.13636	[1.1-1.18]	Affymetrix, Illumina [NR]	N
5	rs13107325	4	103146888	rs35225200	43341	29912962	Feitosa MF	43269	PLoS One	www.ncbi.nlm.nih.gov/pubmed/29912962	Novel genetic associations for blood pressure identified via gene-alcohol interaction in up to 570K individuals across multiple ancestries.	Mean arterial pressure x alcohol consumption interaction (2df test)	91,110 European ancestry drinkers and non-drinkers, 21,416 African American or Afro-Caribbean drinkers and non-drinkers, 12,365 Asian ancestry drinkers and non-drinkers, 8,470 Hispanic or Latin American drinkers and non-drinkers	237,996 European ancestry drinkers, 2,280 African American drinkers, 54,080 Asian ancestry drinkers, 6,448 Hispanic drinkers, 43,315 European ancestry non-drinkers, 2,761 African ancestry non-drinkers, 86,943 Asian ancestry non-drinkers, 6,923 Hispanic non-drinkers	4q24	SLC39A8	BANK1 - SLC39A8	ENSG00000153064	ENSG00000138821		150919	25310	rs35225200-A	rs35225200	0	35225200	intergenic_variant	1	0.93	1e-12	12	(AA, EA)			Affymetrix, Illumina [up to 39321347] (imputed)	N
5	rs13107325	4	103146890	rs35518360	42110	25056061	Ripke S	41842	Nature	www.ncbi.nlm.nih.gov/pubmed/25056061	Biological insights from 108 schizophrenia-associated genetic loci.	Schizophrenia	32,405 European ancestry cases, 42,221 European ancestry controls, 1,235 European ancestry cases and 1,235 European ancestry controls from 1235 parent-offspring trios, 1,836 East Asian ancestry cases, 3,383 East Asian ancestry controls	1,513 European ancestry cases, 66,236 European ancestry controls	4q24	SLC39A8	BANK1 - SLC39A8	ENSG00000153064	ENSG00000138821		150921	25308	rs35518360-T	rs35518360	0	35518360	intergenic_variant	1	0.078	8e-15	14.0969		1.16686	[1.12-1.21]	Affymetrix, Illumina [9005918] (imputed)	N
5	rs13107325	4	103188709	rs13107325	40499	20935630	Speliotes EK	40461	Nat Genet	www.ncbi.nlm.nih.gov/pubmed/20935630	Association analyses of 249,796 individuals reveal 18 new loci associated with body mass index.	Body mass index	Up to 123,865 European ancestry individuals	Up to 125,931 European ancestry individuals	4q24	SLC39A8	SLC39A8			ENSG00000138821			rs13107325-T	rs13107325	0	13107325	missense_variant	0	0.07	2e-13	12.699		0.19	[0.11-0.27] kg/m2 increase	Affymetrix, Illumina, Perlegen [~ 2800000] (imputed)	N
5	rs13107325	4	103188709	rs13107325	40827	21909110	Wain LV	40797	Nat Genet	www.ncbi.nlm.nih.gov/pubmed/21909110	Genome-wide association study identifies six new loci influencing pulse pressure and mean arterial pressure.	Blood pressure	74,064 European ancestry individuals	48,607 European ancestry individuals	4q24	SLC39A8	SLC39A8			ENSG00000138821			rs13107325-T	rs13107325	0	13107325	missense_variant	0	0.12	1e-10	10	(Mean Arterial Pressure)	0.633	[0.44-0.82] mmHg decrease	Affymetrix, Illumina, Perlegen [NR] (imputed)	N
5	rs13107325	4	103188709	rs13107325	40837	21909115	Ehret GB	40797	Nature	www.ncbi.nlm.nih.gov/pubmed/21909115	Genetic variants in novel pathways influence blood pressure and cardiovascular disease risk.	Diastolic blood pressure	69,395 European ancestry individuals	Up to 133,361 European ancestry individuals	4q24	SLC39A8	SLC39A8			ENSG00000138821			rs13107325-T	rs13107325	0	13107325	missense_variant	0	0.05	2e-17	16.699		0.684	[NR] mmHg decrease	Affymetrix, Illumina [~ 2500000] (imputed)	N
5	rs13107325	4	103188709	rs13107325	40837	21909115	Ehret GB	40797	Nature	www.ncbi.nlm.nih.gov/pubmed/21909115	Genetic variants in novel pathways influence blood pressure and cardiovascular disease risk.	Hypertension	69,395 European ancestry individuals	Up to 133,361 European ancestry individuals	4q24	SLC39A8	SLC39A8			ENSG00000138821			rs13107325-T	rs13107325	0	13107325	missense_variant	0	0.05	5e-07	6.30103		0.105	[NR] unit decrease	Affymetrix, Illumina [~ 2500000] (imputed)	N
5	rs13107325	4	103188709	rs13107325	40837	21909115	Ehret GB	40797	Nature	www.ncbi.nlm.nih.gov/pubmed/21909115	Genetic variants in novel pathways influence blood pressure and cardiovascular disease risk.	Systolic blood pressure	69,395 European ancestry individuals	Up to 133,361 European ancestry individuals	4q24	SLC39A8	SLC39A8			ENSG00000138821			rs13107325-T	rs13107325	0	13107325	missense_variant	0	0.05	3e-14	13.5229		0.981	[NR] mmHg decrease	Affymetrix, Illumina [~ 2500000] (imputed)	N
5	rs13107325	4	103188709	rs13107325	40933	20686565	Teslovich TM	40395	Nature	www.ncbi.nlm.nih.gov/pubmed/20686565	Biological, clinical and population relevance of 95 loci for blood lipids.	HDL cholesterol	99,900 European ancestry individuals	NA	4q24	SLC39A8	SLC39A8			ENSG00000138821			rs13107325-T	rs13107325	0	13107325	missense_variant	0	0.07	7e-11	10.1549		0.84	[0.53-1.15] mg/dL decrease	Affymetrix, Illumina, Perlegen [~ 2600000] (imputed)	N
5	rs13107325	4	103188709	rs13107325	41771	24097068	Willer CJ	41553	Nat Genet	www.ncbi.nlm.nih.gov/pubmed/24097068	Discovery and refinement of loci associated with lipid levels.	HDL cholesterol	94,595 European ancestry individuals	93,982 European ancestry individuals	4q24	SLC39A8	SLC39A8			ENSG00000138821			rs13107325-T	rs13107325	0	13107325	missense_variant	0	0.08	1e-15	15		0.071	[NR] unit decrease	NR [NR] (imputed)	N
5	rs13107325	4	103188709	rs13107325	42396	25673413	Locke AE	42047	Nature	www.ncbi.nlm.nih.gov/pubmed/25673413	Genetic studies of body mass index yield new insights for obesity biology.	Body mass index	up to 104,666 European ancestry male individuals, up to 132,115 European ancestry female individuals, 370 African American male individuals, 517 African American female individuals, 512 Hispanic male individuals, 764 Hispanic female individuals	up to 48,274 European ancestry male individuals, up to 39,864 European ancestry female individuals, 2,441 African American or Afro-Caribbean male individuals, 6,314 African American or Afro-Caribbean female individuals, 919 Filipino male individuals, 828 Filipino female individuals, 205 Seychellois male individuals, 287 Seychellois female individuals, 2,964 South Asian ancestry male individuals, …	4q24	SLC39A8	SLC39A8			ENSG00000138821			rs13107325-T	rs13107325	0	13107325	missense_variant	0	0.071	3e-07	6.52288	(EA, women)	0.045	[0.028-0.062] kg/m2 increase	Affymetrix, Illumina [2550021]	N
5	rs13107325	4	103188709	rs13107325	42396	25673413	Locke AE	42047	Nature	www.ncbi.nlm.nih.gov/pubmed/25673413	Genetic studies of body mass index yield new insights for obesity biology.	Body mass index	up to 104,666 European ancestry male individuals, up to 132,115 European ancestry female individuals, 370 African American male individuals, 517 African American female individuals, 512 Hispanic male individuals, 764 Hispanic female individuals	up to 48,274 European ancestry male individuals, up to 39,864 European ancestry female individuals, 2,441 African American or Afro-Caribbean male individuals, 6,314 African American or Afro-Caribbean female individuals, 919 Filipino male individuals, 828 Filipino female individuals, 205 Seychellois male individuals, 287 Seychellois female individuals, 2,964 South Asian ancestry male individuals, …	4q24	SLC39A8	SLC39A8			ENSG00000138821			rs13107325-T	rs13107325	0	13107325	missense_variant	0	0.072	1e-12	12		0.047	[0.034-0.06] kg/m2 increase	Affymetrix, Illumina [2550021]	N
5	rs13107325	4	103188709	rs13107325	42396	25673413	Locke AE	42047	Nature	www.ncbi.nlm.nih.gov/pubmed/25673413	Genetic studies of body mass index yield new insights for obesity biology.	Body mass index	up to 104,666 European ancestry male individuals, up to 132,115 European ancestry female individuals, 370 African American male individuals, 517 African American female individuals, 512 Hispanic male individuals, 764 Hispanic female individuals	up to 48,274 European ancestry male individuals, up to 39,864 European ancestry female individuals, 2,441 African American or Afro-Caribbean male individuals, 6,314 African American or Afro-Caribbean female individuals, 919 Filipino male individuals, 828 Filipino female individuals, 205 Seychellois male individuals, 287 Seychellois female individuals, 2,964 South Asian ancestry male individuals, …	4q24	SLC39A8	SLC39A8			ENSG00000138821			rs13107325-T	rs13107325	0	13107325	missense_variant	0	0.072	2e-12	11.699	(EA)	0.048	[0.034-0.061] kg/m2 increase	Affymetrix, Illumina [2550021]	N
5	rs13107325	4	103188709	rs13107325	42396	25673413	Locke AE	42047	Nature	www.ncbi.nlm.nih.gov/pubmed/25673413	Genetic studies of body mass index yield new insights for obesity biology.	Body mass index	up to 104,666 European ancestry male individuals, up to 132,115 European ancestry female individuals, 370 African American male individuals, 517 African American female individuals, 512 Hispanic male individuals, 764 Hispanic female individuals	up to 48,274 European ancestry male individuals, up to 39,864 European ancestry female individuals, 2,441 African American or Afro-Caribbean male individuals, 6,314 African American or Afro-Caribbean female individuals, 919 Filipino male individuals, 828 Filipino female individuals, 205 Seychellois male individuals, 287 Seychellois female individuals, 2,964 South Asian ancestry male individuals, …	4q24	SLC39A8	SLC39A8			ENSG00000138821			rs13107325-T	rs13107325	0	13107325	missense_variant	0	0.074	3e-09	8.52288	(EA, men)	0.053	[0.035-0.07] kg/m2 increase	Affymetrix, Illumina [2550021]	N
5	rs13107325	4	103188709	rs13107325	42574	26198764	Goes FS	42206	Am J Med Genet B Neuropsychiatr Genet	www.ncbi.nlm.nih.gov/pubmed/26198764	Genome-wide association study of schizophrenia in Ashkenazi Jews.	Schizophrenia	592 Ashkenazi Jewish ancestry cases, 505 Ashkenazi Jewish ancestry controls, 36,989 cases, 113,075 controls	NA	4q24	NR	SLC39A8			ENSG00000138821			rs13107325-T	rs13107325	0	13107325	missense_variant	0	NR	2e-12	11.699		1.16	[NR]	Illumina [7158791] (imputed)	N
5	rs13107325	4	103188709	rs13107325	42641	26604143	Felix JF	42332	Hum Mol Genet	www.ncbi.nlm.nih.gov/pubmed/26604143	Genome-wide association analysis identifies three new susceptibility loci for childhood body mass index.	Childhood body mass index	34,744 European ancestry children	11,313 European ancestry children	4q24	NR	SLC39A8			ENSG00000138821			rs13107325-T	rs13107325	0	13107325	missense_variant	0	NR	1e-08	8				Affymetrix, Illumina [2499691] (imputed)	N
5	rs13107325	4	103188709	rs13107325	42641	26604143	Felix JF	42332	Hum Mol Genet	www.ncbi.nlm.nih.gov/pubmed/26604143	Genome-wide association analysis identifies three new susceptibility loci for childhood body mass index.	Childhood body mass index	34,744 European ancestry children	11,313 European ancestry children	4q24	SLC39A8	SLC39A8			ENSG00000138821			rs13107325-T	rs13107325	0	13107325	missense_variant	0	0.07	4e-07	6.39794		0.081	[0.05-0.112] unit increase	Affymetrix, Illumina [2499691] (imputed)	N
5	rs13107325	4	103188709	rs13107325	42683	26908625	Johansson A	42390	Hum Mol Genet	www.ncbi.nlm.nih.gov/pubmed/26908625	Genome-wide association and Mendelian randomization study of NT-proBNP in patients with acute coronary syndrome.	NT-proBNP levels in acute coronary syndrome	at least 3,691 European ancestry individuals, up to 29 Asian ancestry individuals, 20 African ancestry individuals	at least 5,404 European ancestry individuals, up to 54 Asian ancestry individuals, 33 African ancestry individuals	4q24	SLC39A8	SLC39A8			ENSG00000138821			rs13107325-T	rs13107325	0	13107325	missense_variant	0	0.078	6e-10	9.22185		0.216	[0.15-0.28] ng/L increase	Illumina [10962468] (imputed)	N
5	rs13107325	4	103188709	rs13107325	42957	28443625	Justice AE	42851	Nat Commun	www.ncbi.nlm.nih.gov/pubmed/28443625	Genome-wide meta-analysis of 241,258 adults accounting for smoking behaviour identifies novel loci for obesity traits.	BMI (adjusted for smoking behaviour)	98,173 European ancestry women, 64,373 European ancestry men, 5,829 European ancestry individuals, 10,500 African American/Afro-Caribbean ancestry women, 2,706 African American/Afro-Caribbean ancestry men, 1,030 Indian Asian ancestry women, 7,648 Indian Asian ancestry men, 1,793 Filipino ancestry women, 2,944 Hispanic/Latino ancestry women, 1,764 Hispanic/Latino ancestry men	21,496 European ancestry women, 24,385 European ancestry men, 118,364 European ancestry individuals, 2,326 African American/Afro-Caribbean ancestry women, 855 African American/Afro-Caribbean ancestry men	4q24	SLC39A8	SLC39A8			ENSG00000138821			rs13107325-T	rs13107325	0	13107325	missense_variant	0	0.0737	3e-10	9.52288		0.0469	[0.032-0.062] kg/m2 increase	Affymetrix, Illumina, Perlegen [up to 2800000] (imputed)	N
5	rs13107325	4	103188709	rs13107325	42957	28443625	Justice AE	42851	Nat Commun	www.ncbi.nlm.nih.gov/pubmed/28443625	Genome-wide meta-analysis of 241,258 adults accounting for smoking behaviour identifies novel loci for obesity traits.	BMI (adjusted for smoking behaviour)	98,173 European ancestry women, 64,373 European ancestry men, 5,829 European ancestry individuals, 10,500 African American/Afro-Caribbean ancestry women, 2,706 African American/Afro-Caribbean ancestry men, 1,030 Indian Asian ancestry women, 7,648 Indian Asian ancestry men, 1,793 Filipino ancestry women, 2,944 Hispanic/Latino ancestry women, 1,764 Hispanic/Latino ancestry men	21,496 European ancestry women, 24,385 European ancestry men, 118,364 European ancestry individuals, 2,326 African American/Afro-Caribbean ancestry women, 855 African American/Afro-Caribbean ancestry men	4q24	SLC39A8	SLC39A8			ENSG00000138821			rs13107325-T	rs13107325	0	13107325	missense_variant	0	0.0737	4e-09	8.39794	(men)	0.0607	[0.041-0.081] kg/m2 increase	Affymetrix, Illumina, Perlegen [up to 2800000] (imputed)	N
5	rs13107325	4	103188709	rs13107325	42957	28443625	Justice AE	42851	Nat Commun	www.ncbi.nlm.nih.gov/pubmed/28443625	Genome-wide meta-analysis of 241,258 adults accounting for smoking behaviour identifies novel loci for obesity traits.	BMI in non-smokers	77,279 European ancestry women, 47,280 European ancestry men, 4,856 European ancestry individuals, 8,799 African American/Afro-Caribbean ancestry women, 1,803 African American/Afro-Caribbean ancestry men, 1,020 Indian Asian ancestry women, 6,691 Indian Asian ancestry men, 1,526 Filipino ancestry women, 2,469 Hispanic/Latino ancestry women, 1,318 Hispanic/Latino ancestry men	16,011 European ancestry women, 17,912 European ancestry men, 105,218 European ancestry individuals, 2,073 African American/Afro-Caribbean ancestry women, 647 African American/Afro-Caribbean ancestry men	4q24	SLC39A8	SLC39A8			ENSG00000138821			rs13107325-T	rs13107325	0	13107325	missense_variant	0	0.0737	1e-07	7		0.0449	[0.028-0.062] kg/m2 increase	Affymetrix, Illumina, Perlegen [up to 2800000] (imputed)	N
5	rs13107325	4	103188709	rs13107325	42957	28443625	Justice AE	42851	Nat Commun	www.ncbi.nlm.nih.gov/pubmed/28443625	Genome-wide meta-analysis of 241,258 adults accounting for smoking behaviour identifies novel loci for obesity traits.	BMI in non-smokers	77,279 European ancestry women, 47,280 European ancestry men, 4,856 European ancestry individuals, 8,799 African American/Afro-Caribbean ancestry women, 1,803 African American/Afro-Caribbean ancestry men, 1,020 Indian Asian ancestry women, 6,691 Indian Asian ancestry men, 1,526 Filipino ancestry women, 2,469 Hispanic/Latino ancestry women, 1,318 Hispanic/Latino ancestry men	16,011 European ancestry women, 17,912 European ancestry men, 105,218 European ancestry individuals, 2,073 African American/Afro-Caribbean ancestry women, 647 African American/Afro-Caribbean ancestry men	4q24	SLC39A8	SLC39A8			ENSG00000138821			rs13107325-T	rs13107325	0	13107325	missense_variant	0	0.0737	7e-07	6.1549	(men)	0.0574	[0.035-0.08] kg/m2 increase	Affymetrix, Illumina, Perlegen [up to 2800000] (imputed)	N
5	rs13107325	4	103188709	rs13107325	42957	28443625	Justice AE	42851	Nat Commun	www.ncbi.nlm.nih.gov/pubmed/28443625	Genome-wide meta-analysis of 241,258 adults accounting for smoking behaviour identifies novel loci for obesity traits.	Body mass index (joint analysis main effects and smoking interaction)	98,173 European ancestry women, 64,373 European ancestry men, 5,829 European ancestry individuals, 10,500 African American/Afro-Caribbean ancestry women, 2,706 African American/Afro-Caribbean ancestry men, 1,030 Indian Asian ancestry women, 7,648 Indian Asian ancestry men, 1,793 Filipino ancestry women, 2,944 Hispanic/Latino ancestry women, 1,764 Hispanic/Latino ancestry men	21,496 European ancestry women, 24,385 European ancestry men, 118,364 European ancestry individuals, 2,326 African American/Afro-Caribbean ancestry women, 855 African American/Afro-Caribbean ancestry men	4q24	SLC39A8	SLC39A8			ENSG00000138821			rs13107325-T	rs13107325	0	13107325	missense_variant	0	0.0737	1e-08	8	(men)			Affymetrix, Illumina, Perlegen [up to 2800000] (imputed)	N
5	rs13107325	4	103188709	rs13107325	42957	28443625	Justice AE	42851	Nat Commun	www.ncbi.nlm.nih.gov/pubmed/28443625	Genome-wide meta-analysis of 241,258 adults accounting for smoking behaviour identifies novel loci for obesity traits.	Body mass index (joint analysis main effects and smoking interaction)	98,173 European ancestry women, 64,373 European ancestry men, 5,829 European ancestry individuals, 10,500 African American/Afro-Caribbean ancestry women, 2,706 African American/Afro-Caribbean ancestry men, 1,030 Indian Asian ancestry women, 7,648 Indian Asian ancestry men, 1,793 Filipino ancestry women, 2,944 Hispanic/Latino ancestry women, 1,764 Hispanic/Latino ancestry men	21,496 European ancestry women, 24,385 European ancestry men, 118,364 European ancestry individuals, 2,326 African American/Afro-Caribbean ancestry women, 855 African American/Afro-Caribbean ancestry men	4q24	SLC39A8	SLC39A8			ENSG00000138821			rs13107325-T	rs13107325	0	13107325	missense_variant	0	0.0737	2e-10	9.69897				Affymetrix, Illumina, Perlegen [up to 2800000] (imputed)	N
5	rs13107325	4	103188709	rs13107325	42965	28448500	Graff M	42852	PLoS Genet	www.ncbi.nlm.nih.gov/pubmed/28448500	Genome-wide physical activity interactions in adiposity - A meta-analysis of 200,452 adults.	Body mass index	2,518 African American women, 86,278 European ancestry women, 1,773 Filipino ancestry women, 1,030 Indian ancestry women, 1,457 African American men, 55,137 European ancestry men, 7,648 Indian ancestry men, 5,527 European ancestry individuals	6,244 African American women, 17,531 European ancestry women, 329 African American men, 19,956 European ancestry men	4q24	SLC39A8	SLC39A8			ENSG00000138821			rs13107325-T	rs13107325	0	13107325	missense_variant	0	0.0754	1e-09	9	(men)	0.0698	[0.047-0.092] kg/m2 increase	Affymetrix, Illumina, Perlegen [~ 2500000] (imputed)	N
5	rs13107325	4	103188709	rs13107325	42965	28448500	Graff M	42852	PLoS Genet	www.ncbi.nlm.nih.gov/pubmed/28448500	Genome-wide physical activity interactions in adiposity - A meta-analysis of 200,452 adults.	Body mass index	2,518 African American women, 86,278 European ancestry women, 1,773 Filipino ancestry women, 1,030 Indian ancestry women, 1,457 African American men, 55,137 European ancestry men, 7,648 Indian ancestry men, 5,527 European ancestry individuals	6,244 African American women, 17,531 European ancestry women, 329 African American men, 19,956 European ancestry men	4q24	SLC39A8	SLC39A8			ENSG00000138821			rs13107325-T	rs13107325	0	13107325	missense_variant	0	0.0754	3e-10	9.52288		0.0488	[0.034-0.064] kg/m2 increase	Affymetrix, Illumina, Perlegen [~ 2500000] (imputed)	N
5	rs13107325	4	103188709	rs13107325	42965	28448500	Graff M	42852	PLoS Genet	www.ncbi.nlm.nih.gov/pubmed/28448500	Genome-wide physical activity interactions in adiposity - A meta-analysis of 200,452 adults.	Body mass index	2,518 African American women, 86,278 European ancestry women, 1,773 Filipino ancestry women, 1,030 Indian ancestry women, 1,457 African American men, 55,137 European ancestry men, 7,648 Indian ancestry men, 5,527 European ancestry individuals	6,244 African American women, 17,531 European ancestry women, 329 African American men, 19,956 European ancestry men	4q24	SLC39A8	SLC39A8			ENSG00000138821			rs13107325-T	rs13107325	0	13107325	missense_variant	0	0.0765	2e-10	9.69897	(EA)	0.0505	[0.035-0.066] kg/m2 increase	Affymetrix, Illumina, Perlegen [~ 2500000] (imputed)	N
5	rs13107325	4	103188709	rs13107325	42965	28448500	Graff M	42852	PLoS Genet	www.ncbi.nlm.nih.gov/pubmed/28448500	Genome-wide physical activity interactions in adiposity - A meta-analysis of 200,452 adults.	Body mass index	2,518 African American women, 86,278 European ancestry women, 1,773 Filipino ancestry women, 1,030 Indian ancestry women, 1,457 African American men, 55,137 European ancestry men, 7,648 Indian ancestry men, 5,527 European ancestry individuals	6,244 African American women, 17,531 European ancestry women, 329 African American men, 19,956 European ancestry men	4q24	SLC39A8	SLC39A8			ENSG00000138821			rs13107325-T	rs13107325	0	13107325	missense_variant	0	0.0765	5e-10	9.30103	(EA, men)	0.0741	[0.051-0.097] kg/m2 increase	Affymetrix, Illumina, Perlegen [~ 2500000] (imputed)	N
5	rs13107325	4	103188709	rs13107325	42965	28448500	Graff M	42852	PLoS Genet	www.ncbi.nlm.nih.gov/pubmed/28448500	Genome-wide physical activity interactions in adiposity - A meta-analysis of 200,452 adults.	Body mass index (joint analysis main effects and physical activity interaction)	2,518 African American women, 86,278 European ancestry women, 1,773 Filipino ancestry women, 1,030 Indian ancestry women, 1,457 African American men, 55,137 European ancestry men, 7,648 Indian ancestry men, 5,527 European ancestry individuals	6,244 African American women, 17,531 European ancestry women, 329 African American men, 19,956 European ancestry men	4q24	SLC39A8	SLC39A8			ENSG00000138821			rs13107325-?	rs13107325	0	13107325	missense_variant	0	NR	2e-10	9.69897	(EA)			Affymetrix, Illumina, Perlegen [~ 2500000] (imputed)	N
5	rs13107325	4	103188709	rs13107325	42965	28448500	Graff M	42852	PLoS Genet	www.ncbi.nlm.nih.gov/pubmed/28448500	Genome-wide physical activity interactions in adiposity - A meta-analysis of 200,452 adults.	Body mass index (joint analysis main effects and physical activity interaction)	2,518 African American women, 86,278 European ancestry women, 1,773 Filipino ancestry women, 1,030 Indian ancestry women, 1,457 African American men, 55,137 European ancestry men, 7,648 Indian ancestry men, 5,527 European ancestry individuals	6,244 African American women, 17,531 European ancestry women, 329 African American men, 19,956 European ancestry men	4q24	SLC39A8	SLC39A8			ENSG00000138821			rs13107325-?	rs13107325	0	13107325	missense_variant	0	NR	2e-08	7.69897	(EA, men)			Affymetrix, Illumina, Perlegen [~ 2500000] (imputed)	N
5	rs13107325	4	103188709	rs13107325	42965	28448500	Graff M	42852	PLoS Genet	www.ncbi.nlm.nih.gov/pubmed/28448500	Genome-wide physical activity interactions in adiposity - A meta-analysis of 200,452 adults.	Body mass index (joint analysis main effects and physical activity interaction)	2,518 African American women, 86,278 European ancestry women, 1,773 Filipino ancestry women, 1,030 Indian ancestry women, 1,457 African American men, 55,137 European ancestry men, 7,648 Indian ancestry men, 5,527 European ancestry individuals	6,244 African American women, 17,531 European ancestry women, 329 African American men, 19,956 European ancestry men	4q24	SLC39A8	SLC39A8			ENSG00000138821			rs13107325-?	rs13107325	0	13107325	missense_variant	0	NR	2e-09	8.69897	(men)			Affymetrix, Illumina, Perlegen [~ 2500000] (imputed)	N
5	rs13107325	4	103188709	rs13107325	42965	28448500	Graff M	42852	PLoS Genet	www.ncbi.nlm.nih.gov/pubmed/28448500	Genome-wide physical activity interactions in adiposity - A meta-analysis of 200,452 adults.	Body mass index (joint analysis main effects and physical activity interaction)	2,518 African American women, 86,278 European ancestry women, 1,773 Filipino ancestry women, 1,030 Indian ancestry women, 1,457 African American men, 55,137 European ancestry men, 7,648 Indian ancestry men, 5,527 European ancestry individuals	6,244 African American women, 17,531 European ancestry women, 329 African American men, 19,956 European ancestry men	4q24	SLC39A8	SLC39A8			ENSG00000138821			rs13107325-?	rs13107325	0	13107325	missense_variant	0	NR	8e-10	9.09691				Affymetrix, Illumina, Perlegen [~ 2500000] (imputed)	N
5	rs13107325	4	103188709	rs13107325	42965	28448500	Graff M	42852	PLoS Genet	www.ncbi.nlm.nih.gov/pubmed/28448500	Genome-wide physical activity interactions in adiposity - A meta-analysis of 200,452 adults.	Body mass index in physically active individuals	1,957 African American women, 1,773 Filipino ancestry women, 305 Indian ancestry women, 67,609 European ancestry women, 1,206 African American men, 2,029 Indian ancestry men, 43,399 European ancestry men, at least 4,819 European ancestry individuals	4,807 African American women, 12,347 European ancestry women, 265 African American men, 14,540 European ancestry men	4q24	SLC39A8	SLC39A8			ENSG00000138821			rs13107325-T	rs13107325	0	13107325	missense_variant	0	0.0754	4e-09	8.39794		0.0508	[0.034-0.068] kg/m2 increase	Affymetrix, Illumina, Perlegen [~ 2500000] (imputed)	N
5	rs13107325	4	103188709	rs13107325	42965	28448500	Graff M	42852	PLoS Genet	www.ncbi.nlm.nih.gov/pubmed/28448500	Genome-wide physical activity interactions in adiposity - A meta-analysis of 200,452 adults.	Body mass index in physically active individuals	1,957 African American women, 1,773 Filipino ancestry women, 305 Indian ancestry women, 67,609 European ancestry women, 1,206 African American men, 2,029 Indian ancestry men, 43,399 European ancestry men, at least 4,819 European ancestry individuals	4,807 African American women, 12,347 European ancestry women, 265 African American men, 14,540 European ancestry men	4q24	SLC39A8	SLC39A8			ENSG00000138821			rs13107325-T	rs13107325	0	13107325	missense_variant	0	0.0765	1e-09	9	(EA)	0.0531	[0.036-0.07] kg/m2 increase	Affymetrix, Illumina, Perlegen [~ 2500000] (imputed)	N
5	rs13107325	4	103188709	rs13107325	42965	28448500	Graff M	42852	PLoS Genet	www.ncbi.nlm.nih.gov/pubmed/28448500	Genome-wide physical activity interactions in adiposity - A meta-analysis of 200,452 adults.	Body mass index in physically active individuals	1,957 African American women, 1,773 Filipino ancestry women, 305 Indian ancestry women, 67,609 European ancestry women, 1,206 African American men, 2,029 Indian ancestry men, 43,399 European ancestry men, at least 4,819 European ancestry individuals	4,807 African American women, 12,347 European ancestry women, 265 African American men, 14,540 European ancestry men	4q24	SLC39A8	SLC39A8			ENSG00000138821			rs13107325-T	rs13107325	0	13107325	missense_variant	0	0.0781	4e-07	6.39794	(men)	0.0661	[0.04-0.092] kg/m2 increase	Affymetrix, Illumina, Perlegen [~ 2500000] (imputed)	N
5	rs13107325	4	103188709	rs13107325	42965	28448500	Graff M	42852	PLoS Genet	www.ncbi.nlm.nih.gov/pubmed/28448500	Genome-wide physical activity interactions in adiposity - A meta-analysis of 200,452 adults.	Body mass index in physically active individuals	1,957 African American women, 1,773 Filipino ancestry women, 305 Indian ancestry women, 67,609 European ancestry women, 1,206 African American men, 2,029 Indian ancestry men, 43,399 European ancestry men, at least 4,819 European ancestry individuals	4,807 African American women, 12,347 European ancestry women, 265 African American men, 14,540 European ancestry men	4q24	SLC39A8	SLC39A8			ENSG00000138821			rs13107325-T	rs13107325	0	13107325	missense_variant	0	0.0875	2e-06	5.69897	(EA, men)	0.0868	[0.051-0.122] kg/m2 increase	Affymetrix, Illumina, Perlegen [~ 2500000] (imputed)	N
5	rs13107325	4	103188709	rs13107325	43000	28739976	Wain LV	42940	Hypertension	www.ncbi.nlm.nih.gov/pubmed/28739976	Novel Blood Pressure Locus and Gene Discovery Using Genome-Wide Association Study and Expression Data Sets From Blood and the Kidney.	Diastolic blood pressure	150,134 European ancestry individuals	87,359 European ancestry individuals, 140,886 European and unknown ancestry individuals	4q24	SLC39A8	SLC39A8			ENSG00000138821			rs13107325-T	rs13107325	0	13107325	missense_variant	0	0.065	1e-13	13	(EA, initial)	0.686	[0.51-0.87] unit decrease	Affymetrix, Illumina, Perlegen [7994604] (imputed)	N
5	rs13107325	4	103188709	rs13107325	43000	28739976	Wain LV	42940	Hypertension	www.ncbi.nlm.nih.gov/pubmed/28739976	Novel Blood Pressure Locus and Gene Discovery Using Genome-Wide Association Study and Expression Data Sets From Blood and the Kidney.	Systolic blood pressure	150,134 European ancestry individuals	87,359 European ancestry individuals, 140,886 European and unknown ancestry individuals	4q24	SLC39A8	SLC39A8			ENSG00000138821			rs13107325-T	rs13107325	0	13107325	missense_variant	0	0.065	6e-10	9.22185	(EA, initial)	0.933	[0.64-1.23] unit decrease	Affymetrix, Illumina, Perlegen [7994604] (imputed)	N
5	rs13107325	4	103188709	rs13107325	43154	29326435	Hill WD	43111	Mol Psychiatry	www.ncbi.nlm.nih.gov/pubmed/29326435	A combined analysis of genetically correlated traits identifies 187 loci and a role for neurogenesis and myelination in intelligence.	Intelligence (MTAG)	120,934 British ancestry individuals, 127,548 individuals	NA	4q24	SLC39A8	SLC39A8			ENSG00000138821			rs13107325-T	rs13107325	0	13107325	missense_variant	0	NR	3e-18	17.5229		0.050441	[0.039-0.062] unit decrease	Affymetrix [NR]	N
5	rs13107325	4	103188709	rs13107325	43283	29615537	Kulminski AM	43160	Aging (Albany NY)	www.ncbi.nlm.nih.gov/pubmed/29615537	Strong impact of natural-selection-free heterogeneity in genetics of age-related phenotypes.	Diastolic blood pressure	up to 33,431 European ancestry individuals	NA	4q24	SLC39A8Â	SLC39A8			ENSG00000138821			rs13107325-A	rs13107325	0	13107325	missense_variant	0	0.0818	9e-10	9.04576		0.913692	[0.62-1.21] unit decrease	Affymetrix, Illumina [~ 2500000] (imputed)	N
5	rs13107325	4	103188709	rs13107325	43290	29691431	Tikkanen E	43214	Sci Rep	www.ncbi.nlm.nih.gov/pubmed/29691431	Biological Insights Into Muscular Strength: Genetic Findings in the UK Biobank.	Hand grip strength	223,215 British ancestry individuals	111,610 British ancestry individuals	4q24	SLC39A8	SLC39A8			ENSG00000138821			rs13107325-T	rs13107325	0	13107325	missense_variant	0	0.075	4e-23	22.3979		0.006	[0.0048-0.0072] unit decrease	Affymetrix [15275733] (imputed)	N
5	rs13107325	4	103188709	rs13107325	43305	26426971	Winkler TW	42278	PLoS Genet	www.ncbi.nlm.nih.gov/pubmed/26426971	The Influence of Age and Sex on Genetic Associations with Adult Body Size and Shape: A Large-Scale Genome-Wide Interaction Study.	Body mass index	up to 309,889 European ancestry individuals	NA	4q24	NR	SLC39A8			ENSG00000138821			rs13107325-T	rs13107325	0	13107325	missense_variant	0	0.0725001	4e-16	15.3979		0.0491977	unit increase	Affymetrix, Illumina, Perlegen [up to 2800000] (imputed)	N
5	rs13107325	4	103188709	rs13107325	43311	27618447	Surendran P	42644	Nat Genet	www.ncbi.nlm.nih.gov/pubmed/27618447	Trans-ancestry meta-analyses identify rare and common variants associated with blood pressure and hypertension.	Systolic blood pressure	up to 165,276 European ancestry individuals, up to 27,487 South Asian ancestry individuals	up to 125,713 European ancestry individuals, up to 2,641 South Asian ancestry individuals, 4,632 Hispanic individuals, 22,077 African American individuals	4q24	SLC39A8	SLC39A8			ENSG00000138821			rs13107325-T	rs13107325	0	13107325	missense_variant	0	0.0603	1e-07	7		0.042	unit decrease	Illumina [242296]	N
5	rs13107325	4	103188709	rs13107325	43341	29912962	Feitosa MF	43269	PLoS One	www.ncbi.nlm.nih.gov/pubmed/29912962	Novel genetic associations for blood pressure identified via gene-alcohol interaction in up to 570K individuals across multiple ancestries.	Diastolic blood pressure x alcohol consumption interaction (2df test)	63,607 European ancestry drinkers, 10,193 African American or Afro-Caribbean drinkers, 2,441 Asian ancestry drinkers, 5,084 Hispanic or Latin American drinkers, 27,492 European ancestry non-drinkers, 11,223 African American or Afro-Caribbean non-drinkers, 9,924 Asian ancestry non-drinkers, 3,387 Hispanic or Latin American non-drinkers	238,058 European ancestry drinkers, 2,280 African American drinkers, 54,081 Asian ancestry drinkers, 6,448 Hispanic drinkers, 43,318 European ancestry non-drinkers, 2,761 African American non-drinkers, 86,943 Asian ancestry non-drinkers, 6,923 Hispanic non-drinkers	4q24	SLC39A8	SLC39A8			ENSG00000138821			rs13107325-T	rs13107325	0	13107325	missense_variant	0	0.07	2e-23	22.699	(AA, EA)			Affymetrix, Illumina [up to 39321347] (imputed)	N
5	rs13107325	4	103188709	rs13107325	43341	29912962	Feitosa MF	43269	PLoS One	www.ncbi.nlm.nih.gov/pubmed/29912962	Novel genetic associations for blood pressure identified via gene-alcohol interaction in up to 570K individuals across multiple ancestries.	Diastolic blood pressure x alcohol consumption interaction (2df test)	63,607 European ancestry drinkers, 10,193 African American or Afro-Caribbean drinkers, 2,441 Asian ancestry drinkers, 5,084 Hispanic or Latin American drinkers, 27,492 European ancestry non-drinkers, 11,223 African American or Afro-Caribbean non-drinkers, 9,924 Asian ancestry non-drinkers, 3,387 Hispanic or Latin American non-drinkers	238,058 European ancestry drinkers, 2,280 African American drinkers, 54,081 Asian ancestry drinkers, 6,448 Hispanic drinkers, 43,318 European ancestry non-drinkers, 2,761 African American non-drinkers, 86,943 Asian ancestry non-drinkers, 6,923 Hispanic non-drinkers	4q24	SLC39A8	SLC39A8			ENSG00000138821			rs13107325-T	rs13107325	0	13107325	missense_variant	0	0.07	4e-22	21.3979	(EA)			Affymetrix, Illumina [up to 39321347] (imputed)	N
5	rs13107325	4	103188709	rs13107325	43341	29912962	Feitosa MF	43269	PLoS One	www.ncbi.nlm.nih.gov/pubmed/29912962	Novel genetic associations for blood pressure identified via gene-alcohol interaction in up to 570K individuals across multiple ancestries.	Mean arterial pressure x alcohol consumption interaction (2df test)	91,110 European ancestry drinkers and non-drinkers, 21,416 African American or Afro-Caribbean drinkers and non-drinkers, 12,365 Asian ancestry drinkers and non-drinkers, 8,470 Hispanic or Latin American drinkers and non-drinkers	237,996 European ancestry drinkers, 2,280 African American drinkers, 54,080 Asian ancestry drinkers, 6,448 Hispanic drinkers, 43,315 European ancestry non-drinkers, 2,761 African ancestry non-drinkers, 86,943 Asian ancestry non-drinkers, 6,923 Hispanic non-drinkers	4q24	SLC39A8	SLC39A8			ENSG00000138821			rs13107325-T	rs13107325	0	13107325	missense_variant	0	0.07	4e-11	10.3979	(EA)			Affymetrix, Illumina [up to 39321347] (imputed)	N
5	rs13107325	4	103188709	rs13107325	43350	27618448	Liu C	42644	Nat Genet	www.ncbi.nlm.nih.gov/pubmed/27618448	Meta-analysis identifies common and rare variants influencing blood pressure and overlapping with metabolic trait loci.	Mean arterial pressure	120,473 European ancestry individuals, 21,503 African American individuals, 4,586 Hispanic individuals	NA	4q24	SLC39A8	SLC39A8			ENSG00000138821			rs13107325-T	rs13107325	0	13107325	missense_variant	0	0.0627171	1e-11	11		0.63475	[0.45-0.82] unit decrease	Illumina [247039]	N
5	rs13107325	4	103188709	rs13107325	43355	29942086	Savage JE	43276	Nat Genet	www.ncbi.nlm.nih.gov/pubmed/29942086	Genome-wide association meta-analysis in 269,867 individuals identifies new genetic and functional links to intelligence.	Intelligence	269,867 European ancestry individuals	NA	4q24	NR	SLC39A8			ENSG00000138821			rs13107325-T	rs13107325	0	13107325	missense_variant	0	NR	2e-21	20.699		9.494	z-score decrease	Affymetrix, Illumina [9295118] (imputed)	N
5	rs13107325	4	103188709	rs13107325	43357	27618452	Ehret GB	42625	Nat Genet	www.ncbi.nlm.nih.gov/pubmed/27618452	The genetics of blood pressure regulation and its target organs from association studies in 342,415 individuals.	Diastolic blood pressure	up to 201,529 European ancestry individuals	up to 140,886 European ancestry individuals	4q24	SLC39A8	SLC39A8			ENSG00000138821			rs13107325-T	rs13107325	0	13107325	missense_variant	0	0.07	2e-14	13.699		0.602	[0.45-0.75] mm Hg decrease	Affymetrix, Illumina, Perlegen [128272]	N
5	rs13107325	4	103188709	rs13107325	43357	27618452	Ehret GB	42625	Nat Genet	www.ncbi.nlm.nih.gov/pubmed/27618452	The genetics of blood pressure regulation and its target organs from association studies in 342,415 individuals.	Systolic blood pressure	up to 201,529 European ancestry individuals	up to 140,886 European ancestry individuals	4q24	SLC39A8	SLC39A8			ENSG00000138821			rs13107325-T	rs13107325	0	13107325	missense_variant	0	0.07	5e-11	10.301		0.837	[0.59-1.09] mm Hg decrease	Affymetrix, Illumina, Perlegen [128272]	N
5	rs13107325	4	103188709	rs13107325	43360	29844566	Davies G	43249	Nat Commun	www.ncbi.nlm.nih.gov/pubmed/29844566	Study of 300,486 individuals identifies 148 independent genetic loci influencing general cognitive function.	General cognitive ability	up to 300,486 European ancestry individuals	NA	4q24	SLC39A8	SLC39A8			ENSG00000138821			rs13107325-T	rs13107325	0	13107325	missense_variant	0	NR	8e-17	16.0969		8.327	z-score decrease	Affymetrix, Illumina [at least 2500000] (imputed)	N
5	rs13107325	4	103188709	rs13107325	43371	30108127	Hoffmann TJ	43326	Genetics	www.ncbi.nlm.nih.gov/pubmed/30108127	A Large Multi-ethnic Genome-Wide Association Study of Adult Body Mass Index Identifies Novel Loci.	Body mass index	315,347 European ancestry individuals, 8,322 Hispanic/Latino individuals, 7,290 East Asian ancestry individuals, 3,069 African American individuals, 459 South Asian ancestry individuals	431,743 European ancestry individuals, 9,275 South Asian ancestry individuals, 8,261 African British individuals, 1,822 East Asian ancestry individuals, 7,620 individuals	4q24	NR	SLC39A8			ENSG00000138821			rs13107325-C	rs13107325	0	13107325	missense_variant	0	NR	3e-21	20.5229		0.051	[NR] unit decrease	Affymetrix [at least 28613428] (imputed)	N
5	rs13107325	4	103188709	rs13107325	43391	29912962	Feitosa MF	43269	PLoS One	www.ncbi.nlm.nih.gov/pubmed/29912962	Novel genetic associations for blood pressure identified via gene-alcohol interaction in up to 570K individuals across multiple ancestries.	Systolic blood pressure x alcohol consumption interaction (2df test)	63,608 European ancestry drinkers, 10,193 African American or Afro-Caribbean heavy drinkers, 2,441 Asian ancestry drinkers, 5,084 Hispanic or Latin American drinkers, 27,494 European ancestry non-drinkers, 11,224 African American or Afro-Caribbean non-drinkers, 9,924 Asian ancestry non-drinkers, 3,387 Hispanic or Latin American non-drinkers	238,002 European ancestry drinkers, 2,280 African American drinkers, 54,081 Asian ancestry drinkers, 6,452 Hispanic drinkers, 43,316 European ancestry non-drinkers, 2,761 African American non-drinkers, 86,945 Asian ancestry non-drinkers, 6,925 Hispanic non-drinkers	4q24	SLC39A8	SLC39A8			ENSG00000138821			rs13107325-T	rs13107325	0	13107325	missense_variant	0	0.07	1e-15	15	(AA, EA)			Affymetrix, Illumina [up to 39321347] (imputed)	N
5	rs13107325	4	103188709	rs13107325	43392	30038396	Lee JJ	43304	Nat Genet	www.ncbi.nlm.nih.gov/pubmed/30038396	Gene discovery and polygenic prediction from a genome-wide association study of educational attainment in 1.1 million individuals.	Educational attainment (years of education)	up to 1,131,881 European ancestry individuals	NA	4q24		SLC39A8			ENSG00000138821			rs13107325-T	rs13107325	0	13107325	missense_variant	0	0.0721	2e-18	17.699		0.0239	[0.019-0.029] unit decrease	Affymetrix, Illumina [10000000] (imputed)	N
5	rs13107325	4	103188709	rs13107325	43416	30038396	Lee JJ	43304	Nat Genet	www.ncbi.nlm.nih.gov/pubmed/30038396	Gene discovery and polygenic prediction from a genome-wide association study of educational attainment in 1.1 million individuals.	Cognitive performance	257,841 European ancestry individuals	NA	4q24	Intergenic	SLC39A8			ENSG00000138821			rs13107325-T	rs13107325	0	13107325	missense_variant	0	0.075	1e-23	23		0.0543	[0.044-0.065] unit decrease	Affymetrix, Illumina [10100000] (imputed)	N
5	rs13107325	4	103188709	rs13107325	43416	30038396	Lee JJ	43304	Nat Genet	www.ncbi.nlm.nih.gov/pubmed/30038396	Gene discovery and polygenic prediction from a genome-wide association study of educational attainment in 1.1 million individuals.	Cognitive performance (MTAG)	402,382 European ancestry individuals	NA	4q24	Intergenic	SLC39A8			ENSG00000138821			rs13107325-T	rs13107325	0	13107325	missense_variant	0	0.075	3e-18	17.5229	(MTAG)	0.038	[0.029-0.047] unit decrease	Affymetrix, Illumina [7100000] (imputed)	N
5	rs13107325	4	103188709	rs13107325	43416	30038396	Lee JJ	43304	Nat Genet	www.ncbi.nlm.nih.gov/pubmed/30038396	Gene discovery and polygenic prediction from a genome-wide association study of educational attainment in 1.1 million individuals.	Educational attainment (MTAG)	1,311,438 European ancestry individuals	NA	4q24	Intergenic	SLC39A8			ENSG00000138821			rs13107325-T	rs13107325	0	13107325	missense_variant	0	0.0721	2e-24	23.699	(MTAG)	0.0259	[0.021-0.031] unit decrease	Affymetrix, Illumina [7100000] (imputed)	N
5	rs13107325	4	103188709	rs13107325	43416	30038396	Lee JJ	43304	Nat Genet	www.ncbi.nlm.nih.gov/pubmed/30038396	Gene discovery and polygenic prediction from a genome-wide association study of educational attainment in 1.1 million individuals.	Self-reported math ability	564,698 European ancestry individuals	NA	4q24	Intergenic	SLC39A8			ENSG00000138821			rs13107325-C	rs13107325	0	13107325	missense_variant	0	0.9166	5e-10	9.30103		0.0219	[0.015-0.029] unit decrease	Affymetrix, Illumina [10000000] (imputed)	N
5	rs13107325	4	103188709	rs13107325	43430	30275531	Klarin D	43374	Nat Genet	www.ncbi.nlm.nih.gov/pubmed/30275531	Genetics of blood lipids among ~300,000 multi-ethnic participants of the Million Veteran Program.	HDL cholesterol	215,551 European ancestry individuals, 57,332 African American individuals, 24,743 Hispanic individuals	Up to 319,677 individuals	4q24	SLC39A8	SLC39A8			ENSG00000138821			rs13107325-T	rs13107325	0	13107325	missense_variant	0	0.0765	2e-50	49.699		0.0798	[0.069-0.09] mgâ€‰dlâˆ’1 decrease	Affymetrix [up to 31400000] (imputed)	N
5	rs13107325	4	103188709	rs13107325	43448	30305740	Elliott LT	43383	Nature	www.ncbi.nlm.nih.gov/pubmed/30305740	Genome-wide association studies of brain imaging phenotypes in UK Biobank.	Brain imaging measurements	8,428 British ancestry individuals	4,386 European ancestry individuals	4q24	NR	SLC39A8			ENSG00000138821			rs13107325-T	rs13107325	0	13107325	missense_variant	0	0.073861	1e-42	42	(Imaging-derived phenotype IDP_T1_FAST_ROIs_L_ventral_striatum)	0.33842	[0.29-0.39] unit increase	NR [11734353] (imputed)	N
5	rs13107325	4	103188709	rs13107325	43448	30305740	Elliott LT	43383	Nature	www.ncbi.nlm.nih.gov/pubmed/30305740	Genome-wide association studies of brain imaging phenotypes in UK Biobank.	Brain imaging measurements	8,428 British ancestry individuals	4,386 European ancestry individuals	4q24	NR	SLC39A8			ENSG00000138821			rs13107325-T	rs13107325	0	13107325	missense_variant	0	0.073861	2e-39	38.699	(Imaging-derived phenotype IDP_T1_FAST_ROIs_R_putamen)	0.36694	[0.31-0.42] unit increase	NR [11734353] (imputed)	N
5	rs13107325	4	103188709	rs13107325	43448	30305740	Elliott LT	43383	Nature	www.ncbi.nlm.nih.gov/pubmed/30305740	Genome-wide association studies of brain imaging phenotypes in UK Biobank.	Brain imaging measurements	8,428 British ancestry individuals	4,386 European ancestry individuals	4q24	NR	SLC39A8			ENSG00000138821			rs13107325-T	rs13107325	0	13107325	missense_variant	0	0.073861	2e-41	40.699	(Imaging-derived phenotype IDP_T1_FAST_ROIs_R_ventral_striatum)	0.33352	[0.29-0.38] unit increase	NR [11734353] (imputed)	N
5	rs13107325	4	103188709	rs13107325	43448	30305740	Elliott LT	43383	Nature	www.ncbi.nlm.nih.gov/pubmed/30305740	Genome-wide association studies of brain imaging phenotypes in UK Biobank.	Brain imaging measurements	8,428 British ancestry individuals	4,386 European ancestry individuals	4q24	NR	SLC39A8			ENSG00000138821			rs13107325-T	rs13107325	0	13107325	missense_variant	0	0.073861	7e-39	38.1549	(Imaging-derived phenotype IDP_T1_FAST_ROIs_L_putamen)	0.37008	[0.31-0.43] unit increase	NR [11734353] (imputed)	N
5	rs13107325	4	103188709	rs13107325	43448	30336701	Sanchez-Roige S	43392	Am J Psychiatry	www.ncbi.nlm.nih.gov/pubmed/30336701	Genome-Wide Association Study Meta-Analysis of the Alcohol Use Disorders Identification Test (AUDIT) in Two Population-Based Cohorts.	Alcohol use disorder (consumption score)	121,604 British ancestry individuals	NA	4q24	SLC39A8	SLC39A8			ENSG00000138821			rs13107325-T	rs13107325	0	13107325	missense_variant	0	NR	3e-10	9.52288		0.01	[0.0061-0.0139] unit decrease	NR [16213998]	N
5	rs13107325	4	103188709	rs13107325	43451	26961502	Wood AR	42439	Diabetologia	www.ncbi.nlm.nih.gov/pubmed/26961502	Variants in the FTO and CDKAL1 loci have recessive effects on risk of obesity and type 2 diabetes, respectively.	Body mass index	29,925 British ancestry cases, 89,763 British ancestry controls	NA	4q24	SLC39A8	SLC39A8			ENSG00000138821			rs13107325-T	rs13107325	0	13107325	missense_variant	0	NR	4e-07	6.39794	(additive model)	0.04	[0.024-0.056] unit increase	NR [9288881] (imputed)	N
5	rs13107325	4	103188709	rs13107325	43451	29483656	Pardinas AF	43157	Nat Genet	www.ncbi.nlm.nih.gov/pubmed/29483656	Common schizophrenia alleles are enriched in mutation-intolerant genes and in regions under strong background selection.	Schizophrenia	40,675 European ancestry cases, 64,643 European ancestry controls	1,651 European ancestry cases, 4,111 cases, 142,717 European ancestry controls, 11,507 controls	4q24	BANK1, SLC39A8	SLC39A8			ENSG00000138821			rs13107325-?	rs13107325	0	13107325	missense_variant	0	NR	1e-16	16		1.17371	[1.14-1.21]	Illumina [8000000] (imputed)	N
5	rs13107325	4	103188709	rs13107325	43497	30573740	Yap CX	43454	Nat Commun	www.ncbi.nlm.nih.gov/pubmed/30573740	Dissection of genetic variation and evidence for pleiotropy in male pattern baldness.	Male-pattern baldness	205,327 European ancestry males	NA	4q24	NR	SLC39A8			ENSG00000138821			rs13107325-T	rs13107325	0	13107325	missense_variant	0	0.0758327	4e-20	19.3979		0.0535076	[0.042-0.065] unit decrease	NR [19129689] (imputed)	N
5	rs13107325	4	103188709	rs13107325	43502	30595370	Kichaev G	43461	Am J Hum Genet	www.ncbi.nlm.nih.gov/pubmed/30595370	Leveraging Polygenic Functional Enrichment to Improve GWAS Power.	Balding type 1	approximately 208,000 European ancestry individuals	NA	4q24		SLC39A8			ENSG00000138821			rs13107325-?	rs13107325	0	13107325	missense_variant	0	NR	2e-10	9.69897				NR [~ 8900000] (imputed)	N
5	rs13107325	4	103188709	rs13107325	43502	30595370	Kichaev G	43461	Am J Hum Genet	www.ncbi.nlm.nih.gov/pubmed/30595370	Leveraging Polygenic Functional Enrichment to Improve GWAS Power.	Body mass index	approximately 458,000 European ancestry individuals	NA	4q24		SLC39A8			ENSG00000138821			rs13107325-?	rs13107325	0	13107325	missense_variant	0	NR	1e-36	36				NR [~ 8900000] (imputed)	N
5	rs13107325	4	103188709	rs13107325	43504	30593698	Hubel C	43462	Am J Med Genet B Neuropsychiatr Genet	www.ncbi.nlm.nih.gov/pubmed/30593698	Genomics of body fat percentage may contribute to sex bias in anorexia nervosa.	Body fat percentage	70,700 European ancestry female individuals, 85,261 European ancestry male individuals	NA	4q24	NR	SLC39A8			ENSG00000138821			rs13107325-?	rs13107325	0	13107325	missense_variant	0	NR	4e-10	9.39794	(male)	0.30825	[0.21-0.4] unit increase	Affymetrix [7794483] (imputed)	N
5	rs13107325	4	103188709	rs13107325	43504	30593698	Hubel C	43462	Am J Med Genet B Neuropsychiatr Genet	www.ncbi.nlm.nih.gov/pubmed/30593698	Genomics of body fat percentage may contribute to sex bias in anorexia nervosa.	Body fat percentage	70,700 European ancestry female individuals, 85,261 European ancestry male individuals	NA	4q24	NR	SLC39A8			ENSG00000138821			rs13107325-?	rs13107325	0	13107325	missense_variant	0	NR	5e-10	9.30103		0.25064	[0.17-0.33] unit increase	Affymetrix [7794483] (imputed)	N
5	rs13107325	4	103188709	rs13107325	43504	30595370	Kichaev G	43461	Am J Hum Genet	www.ncbi.nlm.nih.gov/pubmed/30595370	Leveraging Polygenic Functional Enrichment to Improve GWAS Power.	Eczema	approximately 459,000 European ancestry individuals	NA	4q24		SLC39A8			ENSG00000138821			rs13107325-?	rs13107325	0	13107325	missense_variant	0	NR	2e-10	9.69897				NR [~ 8900000] (imputed)	N
5	rs13107325	4	103188709	rs13107325	43504	30595370	Kichaev G	43461	Am J Hum Genet	www.ncbi.nlm.nih.gov/pubmed/30595370	Leveraging Polygenic Functional Enrichment to Improve GWAS Power.	Lung function (FVC)	approximately 372,000 European ancestry individuals	NA	4q24		SLC39A8			ENSG00000138821			rs13107325-?	rs13107325	0	13107325	missense_variant	0	NR	9e-18	17.0458				NR [~ 8900000] (imputed)	N
5	rs13107325	4	103188709	rs13107325	43504	30595370	Kichaev G	43461	Am J Hum Genet	www.ncbi.nlm.nih.gov/pubmed/30595370	Leveraging Polygenic Functional Enrichment to Improve GWAS Power.	Red blood cell count	approximately 445,000 European ancestry individuals	NA	4q24		SLC39A8			ENSG00000138821			rs13107325-?	rs13107325	0	13107325	missense_variant	0	NR	6e-24	23.2218				NR [~ 8900000] (imputed)	N
5	rs13107325	4	103188709	rs13107325	43504	30595370	Kichaev G	43461	Am J Hum Genet	www.ncbi.nlm.nih.gov/pubmed/30595370	Leveraging Polygenic Functional Enrichment to Improve GWAS Power.	Systolic blood pressure	approximately 422,000 European ancestry individuals	NA	4q24		SLC39A8			ENSG00000138821			rs13107325-?	rs13107325	0	13107325	missense_variant	0	NR	1e-36	36				NR [~ 8900000] (imputed)	N
5	rs13107325	4	103188709	rs13107325	43504	30595370	Kichaev G	43461	Am J Hum Genet	www.ncbi.nlm.nih.gov/pubmed/30595370	Leveraging Polygenic Functional Enrichment to Improve GWAS Power.	Waist-hip ratio	approximately 458,000 European ancestry individuals	NA	4q24		SLC39A8			ENSG00000138821			rs13107325-?	rs13107325	0	13107325	missense_variant	0	NR	1e-20	20				NR [~ 8900000] (imputed)	N
5	rs13107325	4	103188709	rs13107325	43504	30664745	Tachmazidou I	43486	Nat Genet	www.ncbi.nlm.nih.gov/pubmed/30664745	Identification of new therapeutic targets for osteoarthritis through genome-wide analyses of UK Biobank data.	Osteoarthritis	77,052 European ancestry cases, 378,169 European ancestry controls	NA	4q24	NR	SLC39A8			ENSG00000138821			rs13107325-T	rs13107325	0	13107325	missense_variant	0	0.08	8e-19	18.0969		1.1	[1.07-1.12]	Affymetrix, Illumina [up to 17000000] (imputed)	N
5	rs13107325	4	103188709	rs13107325	43506	27841878	Hoffmann TJ	42688	Nat Genet	www.ncbi.nlm.nih.gov/pubmed/27841878	Genome-wide association analyses using electronic health records identify new loci influencing blood pressure variation.	Diastolic blood pressure	295,529 European ancestry individuals, 8,231 Latino individuals, 3,058 African American individuals, 2,029 African British individuals, 7,701 East Asian ancestry individuals, 2,735 South Asian ancestry individuals, 1,979 mixed and unknown ancestry individuals	NA	4q24	SLC39A8	SLC39A8			ENSG00000138821			rs13107325-C	rs13107325	0	13107325	missense_variant	0		5e-33	32.301		0.55	unit increase	Affymetrix [at least 2696785] (imputed)	N
5	rs13107325	4	103188709	rs13107325	43506	27841878	Hoffmann TJ	42688	Nat Genet	www.ncbi.nlm.nih.gov/pubmed/27841878	Genome-wide association analyses using electronic health records identify new loci influencing blood pressure variation.	Diastolic blood pressure	80,792 European ancestry individuals, 8,231 Latino individuals, 3,058 African American individuals, 7,243 East Asian ancestry individuals, 461 South Asian ancestry individuals	NA	4q24	SLC39A8	SLC39A8			ENSG00000138821			rs13107325-C	rs13107325	0	13107325	missense_variant	0		4e-11	10.3979		0.466	unit increase	Affymetrix [at least 2696785] (imputed)	N
5	rs13107325	4	103188709	rs13107325	43506	27841878	Hoffmann TJ	42688	Nat Genet	www.ncbi.nlm.nih.gov/pubmed/27841878	Genome-wide association analyses using electronic health records identify new loci influencing blood pressure variation.	Diastolic blood pressure	80,792 European ancestry individuals, 8,231 Latino individuals, 3,058 African American individuals, 7,243 East Asian ancestry individuals, 461 South Asian ancestry individuals	NA	4q24	SLC39A8	SLC39A8			ENSG00000138821			rs13107325-C	rs13107325	0	13107325	missense_variant	0		8e-11	10.0969	(EA)	0.477	unit increase	Affymetrix [at least 2696785] (imputed)	N
5	rs13107325	4	103188709	rs13107325	43506	27841878	Hoffmann TJ	42688	Nat Genet	www.ncbi.nlm.nih.gov/pubmed/27841878	Genome-wide association analyses using electronic health records identify new loci influencing blood pressure variation.	Systolic blood pressure	295,529 European ancestry individuals, 8,231 Latino individuals, 3,058 African American individuals, 2,029 African British individuals, 7,701 East Asian ancestry individuals, 2,735 South Asian ancestry individuals, 1,979 mixed and unknown ancestry individuals	NA	4q24	SLC39A8	SLC39A8			ENSG00000138821			rs13107325-C	rs13107325	0	13107325	missense_variant	0		2e-21	20.699		0.719	unit increase	Affymetrix [at least 2696785] (imputed)	N
5	rs13107325	4	103188709	rs13107325	43506	27841878	Hoffmann TJ	42688	Nat Genet	www.ncbi.nlm.nih.gov/pubmed/27841878	Genome-wide association analyses using electronic health records identify new loci influencing blood pressure variation.	Systolic blood pressure	80,792 European ancestry individuals, 8,231 Latino individuals, 3,058 African American individuals, 7,243 East Asian ancestry individuals, 461 South Asian ancestry individuals	NA	4q24	SLC39A8	SLC39A8			ENSG00000138821			rs13107325-C	rs13107325	0	13107325	missense_variant	0		1e-08	8	(EA)	0.646	unit increase	Affymetrix [at least 2696785] (imputed)	N
5	rs13107325	4	103188709	rs13107325	43506	27841878	Hoffmann TJ	42688	Nat Genet	www.ncbi.nlm.nih.gov/pubmed/27841878	Genome-wide association analyses using electronic health records identify new loci influencing blood pressure variation.	Systolic blood pressure	80,792 European ancestry individuals, 8,231 Latino individuals, 3,058 African American individuals, 7,243 East Asian ancestry individuals, 461 South Asian ancestry individuals	NA	4q24	SLC39A8	SLC39A8			ENSG00000138821			rs13107325-C	rs13107325	0	13107325	missense_variant	0		3e-09	8.52288		0.643	unit increase	Affymetrix [at least 2696785] (imputed)	N
5	rs13107325	4	103188709	rs13107325	43510	29507422	Hoffmann TJ	43164	Nat Genet	www.ncbi.nlm.nih.gov/pubmed/29507422	A large electronic-health-record-based genome-wide study of serum lipids.	High density lipoprotein cholesterol levels	76,627 European ancestry individuals, 7,795 Hispanic individuals, 6,855 East Asian ancestry individuals, 2,958 African American individuals, 439 South Asian ancestry individuals	NA	4q24	NR	SLC39A8			ENSG00000138821			rs13107325-C	rs13107325	0	13107325	missense_variant	0	0.925	6e-21	20.2218	(EA)	0.067	unit increase	Affymetrix [at least 7091467] (imputed)	N
5	rs13107325	4	103188709	rs13107325	43510	29507422	Hoffmann TJ	43164	Nat Genet	www.ncbi.nlm.nih.gov/pubmed/29507422	A large electronic-health-record-based genome-wide study of serum lipids.	High density lipoprotein cholesterol levels	76,627 European ancestry individuals, 7,795 Hispanic individuals, 6,855 East Asian ancestry individuals, 2,958 African American individuals, 439 South Asian ancestry individuals	NA	4q24	NR	SLC39A8			ENSG00000138821			rs13107325-C	rs13107325	0	13107325	missense_variant	0	NR	6e-22	21.2218		0.067	unit increase	Affymetrix [at least 7091467] (imputed)	N
5	rs13107325	4	103188709	rs13107325	43510	29507422	Hoffmann TJ	43164	Nat Genet	www.ncbi.nlm.nih.gov/pubmed/29507422	A large electronic-health-record-based genome-wide study of serum lipids.	Low density lipoprotein cholesterol levels	76,627 European ancestry individuals, 7,795 Hispanic individuals, 6,855 East Asian ancestry individuals, 2,958 African American individuals, 439 South Asian ancestry individuals	NA	4q24	NR	SLC39A8			ENSG00000138821			rs13107325-C	rs13107325	0	13107325	missense_variant	0	NR	8e-06	5.09691		0.038	unit increase	Affymetrix [at least 7091467] (imputed)	N
5	rs13107325	4	103188709	rs13107325	43510	29507422	Hoffmann TJ	43164	Nat Genet	www.ncbi.nlm.nih.gov/pubmed/29507422	A large electronic-health-record-based genome-wide study of serum lipids.	Total cholesterol levels	76,627 European ancestry individuals, 7,795 Hispanic individuals, 6,855 East Asian ancestry individuals, 2,958 African American individuals, 439 South Asian ancestry individuals	NA	4q24	NR	SLC39A8			ENSG00000138821			rs13107325-C	rs13107325	0	13107325	missense_variant	0	0.925	1e-09	9	(EA)	0.053	unit increase	Affymetrix [at least 7091467] (imputed)	N
5	rs13107325	4	103188709	rs13107325	43510	29507422	Hoffmann TJ	43164	Nat Genet	www.ncbi.nlm.nih.gov/pubmed/29507422	A large electronic-health-record-based genome-wide study of serum lipids.	Total cholesterol levels	76,627 European ancestry individuals, 7,795 Hispanic individuals, 6,855 East Asian ancestry individuals, 2,958 African American individuals, 439 South Asian ancestry individuals	NA	4q24	NR	SLC39A8			ENSG00000138821			rs13107325-C	rs13107325	0	13107325	missense_variant	0	NR	5e-11	10.301		0.055	unit increase	Affymetrix [at least 7091467] (imputed)	N
5	rs13107325	4	103188709	rs13107325	43531	30578418	Giri A	43455	Nat Genet	www.ncbi.nlm.nih.gov/pubmed/30578418	Trans-ethnic association study of blood pressure determinants in over 750,000 individuals.	Diastolic blood pressure	365,998 European ancestry individuals, 63,490 African ancestry individuals, 22,802 Hispanic individuals, 4,792 Asian ancestry individuals, 2,695 Native American ancestry individuals	299,024 European ancestry individuals, 17,277 individuals	4q24	SLC39A8	SLC39A8			ENSG00000138821			rs13107325-T	rs13107325	0	13107325	missense_variant	0	0.3032	8e-12	11.0969		0.322	[0.23-0.41] mmHg decrease	Affymetrix [NR] (imputed)	N
5	rs13107325	4	103188709	rs13107325	43531	30578418	Giri A	43455	Nat Genet	www.ncbi.nlm.nih.gov/pubmed/30578418	Trans-ethnic association study of blood pressure determinants in over 750,000 individuals.	Systolic blood pressure	365,998 European ancestry individuals, 63,490 African ancestry individuals, 22,802 Hispanic individuals, 4,792 Asian ancestry individuals, 2,695 Native American ancestry individuals	299,024 European ancestry individuals, 17,277 individuals	4q24	SLC39A8	SLC39A8			ENSG00000138821			rs13107325-T	rs13107325	0	13107325	missense_variant	0	0.0752	1e-17	17		0.5532	[0.43-0.68] mmHg decrease	Affymetrix [NR] (imputed)	N
5	rs13107325	4	103188709	rs13107325	43542	30643258	Karlsson Linner R	43479	Nat Genet	www.ncbi.nlm.nih.gov/pubmed/30643258	Genome-wide association analyses of risk tolerance and risky behaviors in over 1 million individuals identify hundreds of loci and shared genetic influences.	Alcohol consumption (drinks per week)	414,343 European ancestry individuals	NA	4q24	SLC39A8	SLC39A8			ENSG00000138821			rs13107325-T	rs13107325	0	13107325	missense_variant	0	0.0744	1e-24	24		0.0435775	[0.035-0.052] unit decrease	Affymetrix [11514936] (imputed)	N
5	rs13107325	4	103188709	rs13107325	43542	30643258	Karlsson Linner R	43479	Nat Genet	www.ncbi.nlm.nih.gov/pubmed/30643258	Genome-wide association analyses of risk tolerance and risky behaviors in over 1 million individuals identify hundreds of loci and shared genetic influences.	Risk-taking tendency (4-domain principal component model)	315,894 European ancestry individuals	NA	4q24	SLC39A8	SLC39A8			ENSG00000138821			rs13107325-T	rs13107325	0	13107325	missense_variant	0	0.0734	4e-13	12.3979		0.0359132	[0.026-0.046] unit decrease	Affymetrix [~ 11515000] (imputed)	N
5	rs13107325	4	103188709	rs13107325	43543	30649180	Luo Q	43481	JAMA Psychiatry	www.ncbi.nlm.nih.gov/pubmed/30649180	Association of a Schizophrenia-Risk Nonsynonymous Variant With Putamen Volume in Adolescents: A Voxelwise and Genome-Wide Association Study.	Voxel-wise structural brain imaging measurements	1,721 European ancestry adolescent individuals	6,932 British ancestry individuals	4q24	SLC39A8	SLC39A8			ENSG00000138821			rs13107325-?	rs13107325	0	13107325	missense_variant	0	NR	2e-11	10.699	(left putamen peak voxel)			Illumina [466114]	N
5	rs13107325	4	103188709	rs13107325	43543	30649180	Luo Q	43481	JAMA Psychiatry	www.ncbi.nlm.nih.gov/pubmed/30649180	Association of a Schizophrenia-Risk Nonsynonymous Variant With Putamen Volume in Adolescents: A Voxelwise and Genome-Wide Association Study.	Voxel-wise structural brain imaging measurements	1,721 European ancestry adolescent individuals	6,932 British ancestry individuals	4q24	SLC39A8	SLC39A8			ENSG00000138821			rs13107325-?	rs13107325	0	13107325	missense_variant	0	NR	9e-18	17.0458	(right putamen peak voxel)			Illumina [466114]	N
5	rs13107325	4	103188709	rs13107325	43552	30643251	Liu M	43479	Nat Genet	www.ncbi.nlm.nih.gov/pubmed/30643251	Association studies of up to 1.2 million individuals yield new insights into the genetic etiology of tobacco and alcohol use.	Alcohol consumption (drinks per week)	up to 941,280 European ancestry individuals	NA	4q24	NR	SLC39A8			ENSG00000138821			rs13107325-T	rs13107325	0	13107325	missense_variant	0	0.0722	2e-22	21.699		0.0275045	[0.022-0.033] unit decrease	NR [~ 10000000] (imputed)	N
5	rs13107325	4	103188709	rs13107325	43552	30643251	Liu M	43479	Nat Genet	www.ncbi.nlm.nih.gov/pubmed/30643251	Association studies of up to 1.2 million individuals yield new insights into the genetic etiology of tobacco and alcohol use.	Alcohol consumption (drinks per week) (MTAG)	up to 1,039,210 European ancestry individuals	NA	4q24	NR	SLC39A8			ENSG00000138821			rs13107325-T	rs13107325	0	13107325	missense_variant	0	0.0722	1e-23	23		0.0256461	[0.021-0.031] unit decrease	NR [~ 9732723] (imputed)	N
5	rs13107325	4	103188709	rs13107325	43567	30846698	Dashti HS	43531	Nat Commun	www.ncbi.nlm.nih.gov/pubmed/30846698	Genome-wide association study identifies genetic loci for self-reported habitual sleep duration supported by accelerometer-derived estimates.	Sleep duration (short sleep)	106,192 European ancestry cases, 305,742 European ancestry controls	47,180 adults, 10,554 children or adolescents	4q24	SLC39A8	SLC39A8			ENSG00000138821			rs13107325-T	rs13107325	0	13107325	missense_variant	0	NR	3e-13	12.5229		1.078		NR [14661600] (imputed)	N
5	rs13107325	4	103198082	rs13135092	42559	25961943	Surakka I	42135	Nat Genet	www.ncbi.nlm.nih.gov/pubmed/25961943	The impact of low-frequency and rare variants on lipid levels.	HDL cholesterol	up to 62,166 European ancestry individuals	NA	4q24	SLC39A8	SLC39A8			ENSG00000138821			rs13135092-A	rs13135092	0	13135092	intron_variant	0	0.97	3e-13	12.5229		0.129	[0.094-0.164] s.d. increase	Affymetrix, Illumina, Perlegen [up to 9657952] (imputed)	N
5	rs13107325	4	103198082	rs13135092	43290	29691431	Tikkanen E	43214	Sci Rep	www.ncbi.nlm.nih.gov/pubmed/29691431	Biological Insights Into Muscular Strength: Genetic Findings in the UK Biobank.	Hand grip strength	334,825 British ancestry individuals	NA	4q24	SLC39A8	SLC39A8			ENSG00000138821			rs13135092-A	rs13135092	0	13135092	intron_variant	0	0.9169	3e-26	25.5229		0.005	[0.004-0.006] unit increase	Affymetrix [15275733] (imputed)	N
5	rs13107325	4	103198082	rs13135092	43430	30275531	Klarin D	43374	Nat Genet	www.ncbi.nlm.nih.gov/pubmed/30275531	Genetics of blood lipids among ~300,000 multi-ethnic participants of the Million Veteran Program.	Total cholesterol levels	215,551 European ancestry individuals, 57,332 African American individuals, 24,743 Hispanic individuals	Up to 319,677 individuals	4q24	SLC39A8	SLC39A8			ENSG00000138821			rs13135092-A	rs13135092	0	13135092	intron_variant	0	0.9185	4e-09	8.39794		0.0308	[0.021-0.041] mgâ€‰dlâˆ’1 increase	Affymetrix [up to 31400000] (imputed)	N
5	rs13107325	4	103198082	rs13135092	43448	30336701	Sanchez-Roige S	43392	Am J Psychiatry	www.ncbi.nlm.nih.gov/pubmed/30336701	Genome-Wide Association Study Meta-Analysis of the Alcohol Use Disorders Identification Test (AUDIT) in Two Population-Based Cohorts.	Alcohol use disorder (dependence and problematic use scores)	121,604 British ancestry individuals	NA	4q24	SLC39A8	SLC39A8			ENSG00000138821			rs13135092-G	rs13135092	0	13135092	intron_variant	0	NR	5e-15	14.301		0.01	[NR] unit decrease	NR [16213998]	N
5	rs13107325	4	103198082	rs13135092	43448	30336701	Sanchez-Roige S	43392	Am J Psychiatry	www.ncbi.nlm.nih.gov/pubmed/30336701	Genome-Wide Association Study Meta-Analysis of the Alcohol Use Disorders Identification Test (AUDIT) in Two Population-Based Cohorts.	Alcohol use disorder (total score)	141,932 European ancestry individuals	NA	4q24	RN7SL728P, SLC39A8	SLC39A8			ENSG00000138821			rs13135092-A	rs13135092	0	13135092	intron_variant	0	NR	3e-14	13.5229		7.59	[NR] z score increase	NR [16213998]	N
5	rs13107325	4	103198082	rs13135092	43504	30595370	Kichaev G	43461	Am J Hum Genet	www.ncbi.nlm.nih.gov/pubmed/30595370	Leveraging Polygenic Functional Enrichment to Improve GWAS Power.	White blood cell count	approximately 444,000 European ancestry individuals	NA	4q24		SLC39A8			ENSG00000138821			rs13135092-?	rs13135092	0	13135092	intron_variant	0	NR	4e-09	8.39794				NR [~ 8900000] (imputed)	N
5	rs13107325	4	103198082	rs13135092	43510	29507422	Hoffmann TJ	43164	Nat Genet	www.ncbi.nlm.nih.gov/pubmed/29507422	A large electronic-health-record-based genome-wide study of serum lipids.	High density lipoprotein cholesterol levels	76,627 European ancestry individuals, 7,795 Hispanic individuals, 6,855 East Asian ancestry individuals, 2,958 African American individuals, 439 South Asian ancestry individuals	NA	4q24	NR	SLC39A8			ENSG00000138821			rs13135092-A	rs13135092	0	13135092	intron_variant	0	0.919	2e-19	18.699	(EA)	0.063	unit increase	Affymetrix [at least 7091467] (imputed)	N
5	rs13107325	4	103198082	rs13135092	43510	29507422	Hoffmann TJ	43164	Nat Genet	www.ncbi.nlm.nih.gov/pubmed/29507422	A large electronic-health-record-based genome-wide study of serum lipids.	High density lipoprotein cholesterol levels	76,627 European ancestry individuals, 7,795 Hispanic individuals, 6,855 East Asian ancestry individuals, 2,958 African American individuals, 439 South Asian ancestry individuals	NA	4q24	NR	SLC39A8			ENSG00000138821			rs13135092-A	rs13135092	0	13135092	intron_variant	0	NR	7e-21	20.1549		0.063	unit increase	Affymetrix [at least 7091467] (imputed)	N
5	rs13107325	4	103198082	rs13135092	43510	29507422	Hoffmann TJ	43164	Nat Genet	www.ncbi.nlm.nih.gov/pubmed/29507422	A large electronic-health-record-based genome-wide study of serum lipids.	Low density lipoprotein cholesterol levels	76,627 European ancestry individuals, 7,795 Hispanic individuals, 6,855 East Asian ancestry individuals, 2,958 African American individuals, 439 South Asian ancestry individuals	NA	4q24	NR	SLC39A8			ENSG00000138821			rs13135092-A	rs13135092	0	13135092	intron_variant	0	0.919	7e-06	5.1549	(EA)	0.039	unit increase	Affymetrix [at least 7091467] (imputed)	N
5	rs13107325	4	103198082	rs13135092	43510	29507422	Hoffmann TJ	43164	Nat Genet	www.ncbi.nlm.nih.gov/pubmed/29507422	A large electronic-health-record-based genome-wide study of serum lipids.	Low density lipoprotein cholesterol levels	76,627 European ancestry individuals, 7,795 Hispanic individuals, 6,855 East Asian ancestry individuals, 2,958 African American individuals, 439 South Asian ancestry individuals	NA	4q24	NR	SLC39A8			ENSG00000138821			rs13135092-A	rs13135092	0	13135092	intron_variant	0	NR	3e-06	5.52288		0.039	unit increase	Affymetrix [at least 7091467] (imputed)	N
5	rs13107325	4	103198082	rs13135092	43510	29507422	Hoffmann TJ	43164	Nat Genet	www.ncbi.nlm.nih.gov/pubmed/29507422	A large electronic-health-record-based genome-wide study of serum lipids.	Total cholesterol levels	76,627 European ancestry individuals, 7,795 Hispanic individuals, 6,855 East Asian ancestry individuals, 2,958 African American individuals, 439 South Asian ancestry individuals	NA	4q24	NR	SLC39A8			ENSG00000138821			rs13135092-A	rs13135092	0	13135092	intron_variant	0	0.919	8e-10	9.09691	(EA)	0.052	unit increase	Affymetrix [at least 7091467] (imputed)	N
5	rs13107325	4	103198082	rs13135092	43510	29507422	Hoffmann TJ	43164	Nat Genet	www.ncbi.nlm.nih.gov/pubmed/29507422	A large electronic-health-record-based genome-wide study of serum lipids.	Total cholesterol levels	76,627 European ancestry individuals, 7,795 Hispanic individuals, 6,855 East Asian ancestry individuals, 2,958 African American individuals, 439 South Asian ancestry individuals	NA	4q24	NR	SLC39A8			ENSG00000138821			rs13135092-A	rs13135092	0	13135092	intron_variant	0	NR	5e-11	10.301		0.054	unit increase	Affymetrix [at least 7091467] (imputed)	N
5	rs13107325	4	103198082	rs13135092	43524	30677029	Riveros-McKay F	43489	PLoS Genet	www.ncbi.nlm.nih.gov/pubmed/30677029	Genetic architecture of human thinness compared to severe obesity.	Obese vs. thin	1,456 British ancestry obese children, 1,471 European ancestry thin adults	up to 7,526 British ancestry obese individuals, 7,962 obese individuals, up to 3,532 British ancestry thin individuals, 8,106 thin individuals	4q24	SLC39A8	SLC39A8			ENSG00000138821			rs13135092-G	rs13135092	0	13135092	intron_variant	0	0.07243	1e-08	8		1.32	[1.20-1.45]	Illumina [41266535] (imputed)	N
5	rs13107325	4	103198082	rs13135092	43536	30670697	Kilpelainen TO	43487	Nat Commun	www.ncbi.nlm.nih.gov/pubmed/30670697	Multi-ancestry study of blood lipid levels identifies four loci interacting with physical activity.	HDL cholesterol x physical activity interaction (2df test)	7,395 African American inactive individuals, 13,092 African American active individuals, 2,753 Asian ancestry inactive individuals, 3,650 Asian ancestry active individuals, 22,963 European ancestry inactive individuals, 61,939 European ancestry active individuals, 2,829 Hispanic or Latin American inactive individuals, 6,358 Hispanic or Latin American active individuals	1,886 African American inactive individuals, 1,892 African American active individuals, 1,217 South African Black ancestry inactive individuals, 389 South African Black ancestry active individuals, 2,494 East Asian ancestry inactive individuals, 1,947 East Asian ancestry active individuals, 724 South Asian ancestry inactive individuals, 1,425 South Asian ancestry active individuals, 41,042 Europe…	4q24	NR	SLC39A8			ENSG00000138821			rs13135092-A	rs13135092	0	13135092	intron_variant	0	0.9311	5e-19	18.301				Affymetrix, Illumina [at least 2500000] (imputed)	N
5	rs13107325	4	103198082	rs13135092	43542	30643258	Karlsson Linner R	43479	Nat Genet	www.ncbi.nlm.nih.gov/pubmed/30643258	Genome-wide association analyses of risk tolerance and risky behaviors in over 1 million individuals identify hundreds of loci and shared genetic influences.	Adventurousness	557,923 European ancestry individuals	NA	4q24	SLC39A8	SLC39A8			ENSG00000138821			rs13135092-A	rs13135092	0	13135092	intron_variant	0	0.9119	3e-11	10.5229		0.0228032	[0.016-0.03] unit increase	Illumina [9339358] (imputed)	N
1	rs707939	6	31572956	rs2844479	39828	19079260	Thorleifsson G	39796	Nat Genet	www.ncbi.nlm.nih.gov/pubmed/19079260	Genome-wide association yields new sequence variants at seven loci that associate with measures of obesity.	Weight	72,598 European ancestry individuals, 1,160 African American individuals	Up to 11,036 European ancestry individuals, 32,615 individuals	6p21.33	AIF1, NCR3	NCR3 - UQCRHP1	ENSG00000237808	ENSG00000230622		12194	5904	rs2844479-T	rs2844479	0	2844479	intergenic_variant	1	0.68	2e-08	7.69897		3.58	[2.33-4.83] percentage SD increase	Illumina [305846]	N
1	rs707939	6	31572956	rs2844479	41439	23382691	Lauc G	41305	PLoS Genet	www.ncbi.nlm.nih.gov/pubmed/23382691	Loci associated with N-glycosylation of human immunoglobulin G show pleiotropy with autoimmune diseases and haematological cancers.	IgG glycosylation	2,247 European ancestry individuals	NA	6p21.33	NR	NCR3 - UQCRHP1	ENSG00000237808	ENSG00000230622		12194	5904	rs2844479-C	rs2844479	0	2844479	intergenic_variant	1	0.393055	7e-06	5.1549	(IGP58)	0.1476	[0.083-0.212] unit increase	Illumina [~ 2500000] (imputed)	N
1	rs707939	6	31572956	rs2844479	41439	23382691	Lauc G	41305	PLoS Genet	www.ncbi.nlm.nih.gov/pubmed/23382691	Loci associated with N-glycosylation of human immunoglobulin G show pleiotropy with autoimmune diseases and haematological cancers.	IgG glycosylation	2,247 European ancestry individuals	NA	6p21.33	NR	NCR3 - UQCRHP1	ENSG00000237808	ENSG00000230622		12194	5904	rs2844479-C	rs2844479	0	2844479	intergenic_variant	1	0.393516	9e-06	5.04576	(IGP61)	0.1445	[0.081-0.208] unit increase	Illumina [~ 2500000] (imputed)	N
1	rs707939	6	31572956	rs2844479	41439	23382691	Lauc G	41305	PLoS Genet	www.ncbi.nlm.nih.gov/pubmed/23382691	Loci associated with N-glycosylation of human immunoglobulin G show pleiotropy with autoimmune diseases and haematological cancers.	IgG glycosylation	2,247 European ancestry individuals	NA	6p21.33	NR	NCR3 - UQCRHP1	ENSG00000237808	ENSG00000230622		12194	5904	rs2844479-C	rs2844479	0	2844479	intergenic_variant	1	0.393631	4e-06	5.39794	(IGP6)	0.1506	[0.086-0.215] unit decrease	Illumina [~ 2500000] (imputed)	N
1	rs707939	6	31572956	rs2844479	41439	23382691	Lauc G	41305	PLoS Genet	www.ncbi.nlm.nih.gov/pubmed/23382691	Loci associated with N-glycosylation of human immunoglobulin G show pleiotropy with autoimmune diseases and haematological cancers.	IgG glycosylation	2,247 European ancestry individuals	NA	6p21.33	NR	NCR3 - UQCRHP1	ENSG00000237808	ENSG00000230622		12194	5904	rs2844479-C	rs2844479	0	2844479	intergenic_variant	1	0.393699	4e-06	5.39794	(IGP60)	0.151	[0.087-0.215] unit increase	Illumina [~ 2500000] (imputed)	N
1	rs707939	6	31572956	rs2844479	41529	23563607	Berndt SI	41371	Nat Genet	www.ncbi.nlm.nih.gov/pubmed/23563607	Genome-wide meta-analysis identifies 11 new loci for anthropometric traits and provides insights into genetic architecture.	Height	8,097 European ancestry tall individuals, 8,099 European ancestry short individuals	4,872 European ancestry tall individuals, 4,831 European ancestry short individuals	6p21.33	AIF1	NCR3 - UQCRHP1	ENSG00000237808	ENSG00000230622		12194	5904	rs2844479-A	rs2844479	0	2844479	intergenic_variant	1	0.66	3e-10	9.52288		1.14	[NR]	Affymetrix, Illumina [~ 2800000] (imputed)	N
1	rs805293	6	31605199	rs2736155	43300	29662059	Howard DM	43206	Nat Commun	www.ncbi.nlm.nih.gov/pubmed/29662059	Genome-wide association study of depression phenotypes in UK Biobank identifies variants in excitatory synaptic pathways.	Depression (broad)	113,769 British ancestry cases, 208,811 British ancestry controls	NA	6p21.33	NR	PRRC2A			ENSG00000204469			rs2736155-C	rs2736155	0	2736155	non_coding_transcript_exon_variant	0	0.478	6e-07	6.22185		0.0059	[0.0035-0.0083] unit increase	NR [7666894] (imputed)	N
1	rs805293	6	31606376	rs2077491	43070	28928442	Tian C	42997	Nat Commun	www.ncbi.nlm.nih.gov/pubmed/28928442	Genome-wide association and HLA region fine-mapping studies identify susceptibility loci for multiple common infections.	Urinary tract infection frequency	35,000 European ancestry cases, 33,478 European ancestry controls	NA	6p21.33	NR	PRRC2A - BAG6	ENSG00000204469	ENSG00000204463		828	429	rs2077491-?	rs2077491	0	2077491	intergenic_variant	1	NR	5e-06	5.30103		0.0322	[0.018-0.046] unit decrease	Illumina [at least 560000] (imputed)	N
1	rs805293	6	31606392	rs151168737	43000	28739976	Wain LV	42940	Hypertension	www.ncbi.nlm.nih.gov/pubmed/28739976	Novel Blood Pressure Locus and Gene Discovery Using Genome-Wide Association Study and Expression Data Sets From Blood and the Kidney.	Diastolic blood pressure	150,134 European ancestry individuals	87,359 European ancestry individuals, 140,886 European and unknown ancestry individuals	6p21.33	intergenic	PRRC2A - BAG6	ENSG00000204469	ENSG00000204463		844	413	rs151168737-A	rs151168737	1	2077492	intergenic_variant	1	0.456	2e-09	8.69897	(EA, initial)	0.292	[0.2-0.39] unit increase	Affymetrix, Illumina, Perlegen [7994604] (imputed)	N
1	rs805293	6	31606392	rs151168737	43000	28739976	Wain LV	42940	Hypertension	www.ncbi.nlm.nih.gov/pubmed/28739976	Novel Blood Pressure Locus and Gene Discovery Using Genome-Wide Association Study and Expression Data Sets From Blood and the Kidney.	Diastolic blood pressure	150,134 European ancestry individuals	87,359 European ancestry individuals, 140,886 European and unknown ancestry individuals	6p21.33	intergenic	PRRC2A - BAG6	ENSG00000204469	ENSG00000204463		844	413	rs151168737-A	rs151168737	1	2077492	intergenic_variant	1	0.456	4e-20	19.3979		0.249	[0.2-0.3] unit increase	Affymetrix, Illumina, Perlegen [7994604] (imputed)	N
1	rs805293	6	31610529	rs1077393	43487	29500382	Nagel M	43161	Nat Commun	www.ncbi.nlm.nih.gov/pubmed/29500382	Item-level analyses reveal genetic heterogeneity in neuroticism.	Feeling worry	372,869 European ancestry individuals	NA	6p21.33	HLA-C	BAG6			ENSG00000204463			rs1077393-A	rs1077393	0	1077393	non_coding_transcript_exon_variant	0	0.477302	4e-10	9.39794		6.267	unit decrease	NR [10847151] (imputed)	N
1	rs805293	6	31610529	rs1077393	43487	29500382	Nagel M	43161	Nat Commun	www.ncbi.nlm.nih.gov/pubmed/29500382	Item-level analyses reveal genetic heterogeneity in neuroticism.	Neurociticism	380,506 European ancestry individuals	NA	6p21.33	HLA-C	BAG6			ENSG00000204463			rs1077393-A	rs1077393	0	1077393	non_coding_transcript_exon_variant	0	0.477302	2e-08	7.69897		5.65	z score decrease	NR [10847151] (imputed)	N
1	rs707939	6	31622606	rs805297	40803	21844665	Hu HJ	40771	Exp Mol Med	www.ncbi.nlm.nih.gov/pubmed/21844665	Common variants at the promoter region of the APOM confer a risk of rheumatoid arthritis.	Rheumatoid arthritis	100 Korean ancestry cases, 600 Korean ancestry controls	578 Korean ancestry cases, 711 Korean ancestry controls	6p21.33	APOM	APOM			ENSG00000204444			rs805297-A	rs805297	0	805297	intron_variant	0	0.36	3e-10	9.52288		1.56	[1.36-1.80]	Affymetrix [300909]	N
1	rs805293	6	31688518	rs805293	43552	30643251	Liu M	43479	Nat Genet	www.ncbi.nlm.nih.gov/pubmed/30643251	Association studies of up to 1.2 million individuals yield new insights into the genetic etiology of tobacco and alcohol use.	Smoking initiation (ever regular vs never regular) (MTAG)	up to 1,359,002 European ancestry individuals	NA	6p21.33	NR	LY6G6C, LY6G6C, LY6G6C, LY6G6C, LY6G6C, LY6G6C, LY6G6C, MPIG6B, MPIG6B, MPIG6B, MPIG6B, MPIG6B, MPIG6B, MPIG6B			ENSG00000228859, ENSG00000204421, ENSG00000236183, ENSG00000228250, ENSG00000206398, ENSG00000235925, ENSG00000235452, ENSG00000228090, ENSG00000230060, ENSG00000237459, ENSG00000231003, ENSG00000204420, ENSG00000224393, ENSG00000206396			rs805293-A	rs805293	0	805293	intron_variant	0	0.46	8e-09	8.09691		0.00643097	[0.0042-0.0086] unit decrease	NR [9732723] (imputed)	N
1	rs707939	6	31726688	rs707939	42963	28540026	Anney RJL	42877	Mol Autism	www.ncbi.nlm.nih.gov/pubmed/28540026	Meta-analysis of GWAS of over 16,000 individuals with autism spectrum disorder highlights a novel locus at 10q24.32 and a significant overlap with schizophrenia.	Autism spectrum disorder or schizophrenia	schizophrenia cases and controls (see Ripke, 2014), up to 6,197 European ancestry ASD cases, up to 7,377 European ancestry controls, up to 1,190 ASD cases, up to 1,190 controls	NA	6p21.33	ABHD16A, AIF1, APOM, BAG6, C2, C2-AS1, C4A, C4B, C4B_2, C6orf25, C6orf47, C6orf48, CFB, CLIC1, CSNK2B, CYP21A1P, CYP21A2, DDAH2, DXO, EHMT2, GPANK1, HSPA1A, HSPA1B, HSPA1L, LSM2, LY6G5B, LY6G5C, LY6G6C, LY6G6D, LY6G6E, LY6G6F, MIR1236, MIR4646, MIR6832, MSH5, MSH5-SAPCD1, NELFE, NEU1, PRRC2A, SAPCD1, SAPCD1-AS1, SKIV2L, SLC44A4, SNORA38, SNORD48, SNORD52, STK19, TNXA, TNXB, VARS, VWA7, ZBTB12	MSH5-SAPCD1, MSH5-SAPCD1, MSH5-SAPCD1, MSH5-SAPCD1, MSH5-SAPCD1, MSH5, MSH5, MSH5, MSH5, MSH5, MSH5, MSH5			ENSG00000254405, ENSG00000255419, ENSG00000255152, ENSG00000266442, ENSG00000266027, ENSG00000227314, ENSG00000237333, ENSG00000204410, ENSG00000230961, ENSG00000235569, ENSG00000230293, ENSG00000235222			rs707939-A	rs707939	0	707939	intron_variant	0		4e-12	11.3979		1.07	[1.05-1.09]	Affymetrix, Illumina [NR]	N
1	rs805293	6	31762844	rs2753960	42977	27863252	Astle WJ	42691	Cell	www.ncbi.nlm.nih.gov/pubmed/27863252	The Allelic Landscape of Human Blood Cell Trait Variation and Links to Common Complex Disease.	Monocyte count	170,721 European ancestry individuals	NA	6p21.33	VARS	VARS, VARS, VARS, VARS, VARS, VARS, VARS			ENSG00000226589, ENSG00000227686, ENSG00000231945, ENSG00000231116, ENSG00000096171, ENSG00000204394, ENSG00000224264			rs2753960-T	rs2753960	0	2753960	missense_variant	0	0.4128	2e-14	13.699		0.0277626	[0.021-0.035] unit increase	Affymetrix [~ 2500000] (imputed)	N
1	rs805293	6	31837963	rs577272	42791	27286809	Ligthart S	42531	BMC Genomics	www.ncbi.nlm.nih.gov/pubmed/27286809	Bivariate genome-wide association study identifies novel pleiotropic loci for lipids and inflammation.	C-reactive protein levels or total cholesterol levels (pleiotropy)	65,000 individuals (C-reactive protein), 100,184 individuals (total cholesterol)	NA	6p21.33	SLC44A4	SLC44A4, SLC44A4, SLC44A4, SLC44A4, SLC44A4, SLC44A4, SLC44A4			ENSG00000232180, ENSG00000231479, ENSG00000204385, ENSG00000228263, ENSG00000229077, ENSG00000206378, ENSG00000235336			rs577272-A	rs577272	0	577272	intron_variant	0	NR	2e-08	7.69897				NR [2501549] (imputed)	N
1	rs707939	6	31838713	rs494620	39961	19448619	Stolk L	39948	Nat Genet	www.ncbi.nlm.nih.gov/pubmed/19448619	Loci at chromosomes 13, 19 and 20 influence age at natural menopause.	Menopause (age at onset)	2,979 European ancestry female individuals	2,560 European ancestry female individuals	6p21.33	NR	SLC44A4, SLC44A4, SLC44A4, SLC44A4, SLC44A4, SLC44A4, SLC44A4			ENSG00000232180, ENSG00000231479, ENSG00000204385, ENSG00000228263, ENSG00000229077, ENSG00000206378, ENSG00000235336			rs494620-?	rs494620	0	494620	stop_gained	0	NR	5e-07	6.30103		0.3	[0.18-0.42] years increase	Illumina [315418]	N
1	rs707939	6	31843924	rs2736428	40323	20421499	Levy D	40294	Proc Natl Acad Sci U S A	www.ncbi.nlm.nih.gov/pubmed/20421499	Genome-wide association identifies OBFC1 as a locus involved in human leukocyte telomere biology.	Telomere length	3,417 European ancestry individuals	1,893 African American and European ancestry individuals, 2,876 European ancestry individuals	6p21.33	SLC44A4	SLC44A4, SLC44A4, SLC44A4, SLC44A4, SLC44A4, SLC44A4, SLC44A4			ENSG00000232180, ENSG00000231479, ENSG00000204385, ENSG00000228263, ENSG00000229077, ENSG00000206378, ENSG00000235336			rs2736428-T	rs2736428	0	2736428	intron_variant	0	NR	3e-06	5.52288		0.05	[0.03-0.07] kb increase	Affymetrix, Illumina [~ 2500000] (imputed)	N
1	rs4151657	6	31917540	rs4151657	41969	24837172	Juyal G	41775	Gut	www.ncbi.nlm.nih.gov/pubmed/24837172	Genome-wide association scan in north Indians reveals three novel HLA-independent risk loci for ulcerative colitis.	Ulcerative colitis	603 North Indian ancestry cases, 622 North Indian ancestry controls	733 North Indian ancestry cases, 1,148 North Indian ancestry controls	6p21.33	CFB, BAT2, MSH5, HSPA1L, SLC44A4	AL645922.1, CFB, CFB, CFB, CFB, CFB, CFB			ENSG00000244255, ENSG00000243649, ENSG00000239754, ENSG00000242335, ENSG00000241534, ENSG00000241253, ENSG00000243570			rs4151657-G	rs4151657	0	4151657	non_coding_transcript_exon_variant	0	0.29	5e-14	13.301		1.54	[1.38-1.73]	Illumina [480391]	N
1	rs4151657	6	31928691	rs2280774	42934	28240269	Suhre K	42793	Nat Commun	www.ncbi.nlm.nih.gov/pubmed/28240269	Connecting genetic risk to disease end points through the human blood plasma proteome.	Blood protein levels	997 European ancestry individuals	338 Arab, South Asian and Filipino ancestry individuals	6p21.33	CYP21A2, NELFE, DXO, TNXB, C2, C2-AS1, XXbac-BPG116M5.17, CFB, MIR1236, SKIV2L, STK19, C4A, C4B, C4B-AS1, RNA5SP206	SKIV2L, SKIV2L, SKIV2L, SKIV2L, SKIV2L, SKIV2L			ENSG00000232616, ENSG00000228896, ENSG00000225737, ENSG00000204351, ENSG00000206353, ENSG00000223493			rs2280774-A	rs2280774	0	2280774	intron_variant	0	0.370594	8e-12	11.0969	(EA, gp41 C34 peptide, HIV)	0.3064	[0.22-0.39] unit decrease	Affymetrix [509946]	N
1	rs4151657	6	31928691	rs2280774	42934	28240269	Suhre K	42793	Nat Commun	www.ncbi.nlm.nih.gov/pubmed/28240269	Connecting genetic risk to disease end points through the human blood plasma proteome.	Blood protein levels	997 European ancestry individuals	338 Arab, South Asian and Filipino ancestry individuals	6p21.33	CYP21A2, NELFE, DXO, TNXB, C2, C2-AS1, XXbac-BPG116M5.17, CFB, MIR1236, SKIV2L, STK19, C4A, C4B, C4B-AS1, RNA5SP206	SKIV2L, SKIV2L, SKIV2L, SKIV2L, SKIV2L, SKIV2L			ENSG00000232616, ENSG00000228896, ENSG00000225737, ENSG00000204351, ENSG00000206353, ENSG00000223493			rs2280774-A	rs2280774	0	2280774	intron_variant	0	0.370594	8e-29	28.0969	(Complement C4b)	0.5048	[0.42-0.59] unit decrease	Affymetrix [509946]	N
1	rs4151657	6	31944036	rs1738434	43286	29875488	Sun BB	43257	Nature	www.ncbi.nlm.nih.gov/pubmed/29875488	Genomic atlas of the human plasma proteome.	Blood protein levels	3,301 European ancestry individuals	NA	6p21.33	STK19	STK19, STK19, STK19, STK19, STK19, STK19			ENSG00000226257, ENSG00000234947, ENSG00000204344, ENSG00000206342, ENSG00000236250, ENSG00000226033			rs1738434-T	rs1738434	0	1738434	intron_variant	0	0.412	4e-34	33.3979	(Trypsin-3, PRSS3.3479.71.2)	0.3	[0.26-0.34] unit decrease	Affymetrix [10572788] (imputed)	N
1	rs4151657	6	31945646	rs2734325	43517	30285260	Ikeda M	43376	Schizophr Bull	www.ncbi.nlm.nih.gov/pubmed/30285260	Genome-Wide Association Study Detected Novel Susceptibility Genes for Schizophrenia and Shared Trans-Populations/Diseases Genetic Effect.	Schizophrenia	14,023 East Asian ancestry cases, 33,640 European ancestry cases, 31,505 East Asian ancestry controls, 43,456 European ancestry controls	NA	6p21.33	STK19	STK19, STK19, STK19, STK19, STK19, STK19			ENSG00000226257, ENSG00000234947, ENSG00000204344, ENSG00000206342, ENSG00000236250, ENSG00000226033			rs2734325-T	rs2734325	0	2734325	intron_variant	0	NR	3e-07	6.52288	(EA)	1.06157	[1.04-1.08]	Illumina [6627481] (imputed)	N
1	rs4151657	6	32019746	rs2857009	41249	23028341	Yang X	41165	PLoS Genet	www.ncbi.nlm.nih.gov/pubmed/23028341	Genome-wide association study for serum complement C3 and C4 levels in healthy Chinese subjects.	Complement C3 and C4 levels	1,999 Han Chinese ancestry male individuals	1,496 Han Chinese ancestry male individuals	6p21.33	C4	TNXB			ENSG00000229341			rs2857009-G	rs2857009	0	2857009	intron_variant	0	0.2	1e-22	22	(Serum level of C4)	0.08	[0.060-0.100] g/L increase	Illumina [1940245] (imputed)	N
1	rs4151657	6	32070069	rs41268896	42381	25574825	Baurecht H	42012	Am J Hum Genet	www.ncbi.nlm.nih.gov/pubmed/25574825	Genome-wide comparative analysis of atopic dermatitis and psoriasis gives insight into opposing genetic mechanisms.	Atopic dermatitis	2,079 European ancestry cases, 3,867 European ancestry controls	NA	6p21.32	c6orf10	AL662884.2, TNXB			ENSG00000284829, ENSG00000229341			rs41268896-A	rs41268896	0	41268896	intron_variant	0	NR	4e-08	7.39794		1.298	[1.238-1.361]	Affymetrix, Illumina, Perlegen [up to 5493100] (imputed)	N
1	rs6449	6	32083175	rs8111	43286	29875488	Sun BB	43257	Nature	www.ncbi.nlm.nih.gov/pubmed/29875488	Genomic atlas of the human plasma proteome.	Blood protein levels	3,301 European ancestry individuals	NA	6p21.32	ATF6B	AL662884.2, ATF6B, ATF6B, ATF6B			ENSG00000284829, ENSG00000234539, ENSG00000228628, ENSG00000213676			rs8111-T	rs8111	0	8111	3_prime_UTR_variant	0	0.266	1e-15	15	(Cyclic AMP-dependent transcription factor ATF-6 alpha, ATF6.11277.23.3)	0.22	[0.16-0.28] unit decrease	Affymetrix [10572788] (imputed)	N
1	rs6449	6	32083175	rs8111	43417	25604533	Renauer PA	42024	Arthritis Rheumatol	www.ncbi.nlm.nih.gov/pubmed/25604533	Identification of Susceptibility Loci in IL6, RPS9/LILRB3, and an Intergenic Locus on Chromosome 21q22 in Takayasu Arteritis in a Genome-Wide Association Study.	Takayasu arteritis	516 Turkish ancestry cases, 119 European ancestry cases, 462 Turkish ancestry controls, 993 European ancestry controls	NA	6p21.32	ATF6B	AL662884.2, ATF6B, ATF6B, ATF6B			ENSG00000284829, ENSG00000234539, ENSG00000228628, ENSG00000213676			rs8111-?	rs8111	0	8111	3_prime_UTR_variant	0	0.6	1e-06	6	(Turkish)	1.5873	[1.32-1.92]	Illumina [up to 547389]	N
1	rs6449	6	32083175	rs8111	43487	29500382	Nagel M	43161	Nat Commun	www.ncbi.nlm.nih.gov/pubmed/29500382	Item-level analyses reveal genetic heterogeneity in neuroticism.	Feeling hurt	372,047 European ancestry individuals	NA	6p21.32	HLA-C	AL662884.2, ATF6B, ATF6B, ATF6B			ENSG00000284829, ENSG00000234539, ENSG00000228628, ENSG00000213676			rs8111-T	rs8111	0	8111	3_prime_UTR_variant	0	0.251639	1e-08	8		5.73	z score increase	NR [10847151] (imputed)	N
1	rs6449	6	32113980	rs114887538	43420	30072576	Emilsson V	43314	Science	www.ncbi.nlm.nih.gov/pubmed/30072576	Co-regulatory networks of human serum proteins link genetics to disease.	Blood protein levels	3,200 European ancestry individuals	NA	6p21.32	ATF6B	FKBPL - PRRT1	ENSG00000230907	ENSG00000227122		15912	2156	rs114887538-G	rs114887538	1	4713506	intergenic_variant	1	0.764	4e-16	15.3979	(ATF6B)	0.236	[0.18-0.29] unit decrease	Illumina [> 1000000] (imputed)	N
1	rs6449	6	32113980	rs114887538	43420	30072576	Emilsson V	43314	Science	www.ncbi.nlm.nih.gov/pubmed/30072576	Co-regulatory networks of human serum proteins link genetics to disease.	Blood protein levels	3,200 European ancestry individuals	NA	6p21.32	ATF6B	FKBPL - PRRT1	ENSG00000230907	ENSG00000227122		15912	2156	rs114887538-G	rs114887538	1	4713506	intergenic_variant	1	0.764375	1e-12	12	(ATF6)	0.205625	[NR] unit increase	Illumina [> 1000000] (imputed)	N
1	rs6449	6	32113980	rs114887538	43420	30072576	Emilsson V	43314	Science	www.ncbi.nlm.nih.gov/pubmed/30072576	Co-regulatory networks of human serum proteins link genetics to disease.	Blood protein levels	3,200 European ancestry individuals	NA	6p21.32	ATF6B	FKBPL - PRRT1	ENSG00000230907	ENSG00000227122		15912	2156	rs114887538-G	rs114887538	1	4713506	intergenic_variant	1	0.764375	3e-64	63.5229	(C4A, C4B)	0.497402	[NR] unit increase	Illumina [> 1000000] (imputed)	N
1	rs6449	6	32113980	rs114887538	43420	30072576	Emilsson V	43314	Science	www.ncbi.nlm.nih.gov/pubmed/30072576	Co-regulatory networks of human serum proteins link genetics to disease.	Blood protein levels	3,200 European ancestry individuals	NA	6p21.32	ATF6B	FKBPL - PRRT1	ENSG00000230907	ENSG00000227122		15912	2156	rs114887538-G	rs114887538	1	4713506	intergenic_variant	1	0.764375	4e-10	9.39794	(C4A, C4B)	0.189827	[NR] unit increase	Illumina [> 1000000] (imputed)	N
1	rs6449	6	32113980	rs114887538	43420	30072576	Emilsson V	43314	Science	www.ncbi.nlm.nih.gov/pubmed/30072576	Co-regulatory networks of human serum proteins link genetics to disease.	Blood protein levels	3,200 European ancestry individuals	NA	6p21.32	ATF6B	FKBPL - PRRT1	ENSG00000230907	ENSG00000227122		15912	2156	rs114887538-G	rs114887538	1	4713506	intergenic_variant	1	0.764375	4e-19	18.3979	(RACGAP1)	0.265935	[NR] unit increase	Illumina [> 1000000] (imputed)	N
1	rs6449	6	32113980	rs114887538	43420	30072576	Emilsson V	43314	Science	www.ncbi.nlm.nih.gov/pubmed/30072576	Co-regulatory networks of human serum proteins link genetics to disease.	Blood protein levels	3,200 European ancestry individuals	NA	6p21.32	ATF6B	FKBPL - PRRT1	ENSG00000230907	ENSG00000227122		15912	2156	rs114887538-G	rs114887538	1	4713506	intergenic_variant	1	0.764375	7e-20	19.1549	(SPAG11B)	0.273836	[NR] unit increase	Illumina [> 1000000] (imputed)	N
1	rs8192574	6	32147157	rs41268928	42486	26083729	Maruthur NM	42172	PLoS One	www.ncbi.nlm.nih.gov/pubmed/26083729	Genetics of Plasma Soluble Receptor for Advanced Glycation End-Products and Cardiovascular Outcomes in a Community-based Population: Results from the Atherosclerosis Risk in Communities Study.	Advanced glycation end-product levels	581 Black individuals, 1,737 European ancestry individuals	NA	6p21.32	RNF5, NOTCH4, AGER	RNF5, RNF5, RNF5, RNF5, RNF5, RNF5, RNF5			ENSG00000228405, ENSG00000228907, ENSG00000223767, ENSG00000183574, ENSG00000227277, ENSG00000204308, ENSG00000225452			rs41268928-C	rs41268928	0	41268928	intron_variant	0	0.04	3e-16	15.5229	(EA)	0.69	unit decrease	Affymetrix [up to 9100000] (imputed)	N
1	rs8192574	6	32151443	rs2070600	40175	20010834	Repapi E	40160	Nat Genet	www.ncbi.nlm.nih.gov/pubmed/20010834	Genome-wide association study identifies five loci associated with lung function.	Pulmonary function	20,288 European ancestry individuals	up to 54,276 European ancestry individuals	6p21.32	AGER	AGER, AGER, AGER, AGER, AGER, AGER, AGER			ENSG00000204305, ENSG00000234729, ENSG00000230514, ENSG00000237405, ENSG00000231268, ENSG00000206320, ENSG00000229058			rs2070600-T	rs2070600	0	2070600	missense_variant	0	0.06	3e-15	14.5229	(FEV1/FVC)	0.088	[0.066-0.110] s.d. increase	Affymetrix, Illumina [~ 2500000] (imputed)	N
1	rs8192574	6	32151443	rs2070600	40191	20010835	Hancock DB	40160	Nat Genet	www.ncbi.nlm.nih.gov/pubmed/20010835	Meta-analyses of genome-wide association studies identify multiple loci associated with pulmonary function.	Pulmonary function	20,890 European ancestry individuals	16,178 European ancestry individuals	6p21.32	AGER, PPT2	AGER, AGER, AGER, AGER, AGER, AGER, AGER			ENSG00000204305, ENSG00000234729, ENSG00000230514, ENSG00000237405, ENSG00000231268, ENSG00000206320, ENSG00000229058			rs2070600-T	rs2070600	0	2070600	missense_variant	0	0.04	3e-14	13.5229	(FEV1/FVC)	1	[NR] % increase	Affymetrix, Illumina [2534500] (imputed)	N
1	rs8192574	6	32151443	rs2070600	41332	23284291	Hancock DB	41263	PLoS Genet	www.ncbi.nlm.nih.gov/pubmed/23284291	Genome-wide joint meta-analysis of SNP and SNP-by-smoking interaction identifies novel loci for pulmonary function.	Pulmonary function (smoking interaction)	50,047 European ancestry individuals	NA	6p21.32	AGER	AGER, AGER, AGER, AGER, AGER, AGER, AGER			ENSG00000204305, ENSG00000234729, ENSG00000230514, ENSG00000237405, ENSG00000231268, ENSG00000206320, ENSG00000229058			rs2070600-?	rs2070600	0	2070600	missense_variant	0	NR	1e-21	21	(FEV1/FVC, Pack-years)			NR [~ 2500000] (imputed)	N
1	rs8192574	6	32151443	rs2070600	42529	26030696	Cho MH	42156	Am J Respir Crit Care Med	www.ncbi.nlm.nih.gov/pubmed/26030696	A Genome-Wide Association Study of Emphysema and Airway Quantitative Imaging Phenotypes.	Emphysema imaging phenotypes	5,385 European ancestry chronic obstructive pulmonary disease cases, 901 African American chronic obstructive pulmonary disease cases, 3,613 European ancestry controls, 2,132 African American controls	NA	6p21.32	AGER	AGER, AGER, AGER, AGER, AGER, AGER, AGER			ENSG00000204305, ENSG00000234729, ENSG00000230514, ENSG00000237405, ENSG00000231268, ENSG00000206320, ENSG00000229058			rs2070600-T	rs2070600	0	2070600	missense_variant	0	NR	5e-09	8.30103	(%LAA-950, All)	0.14	[-0.07560-0.35560] unit decrease	Illumina [7600000] (imputed)	N
1	rs8192574	6	32151443	rs2070600	42529	26030696	Cho MH	42156	Am J Respir Crit Care Med	www.ncbi.nlm.nih.gov/pubmed/26030696	A Genome-Wide Association Study of Emphysema and Airway Quantitative Imaging Phenotypes.	Percentage gas trapping	3,243 European ancestry chronic obstructive pulmonary disease cases, 901 African American chronic obstructive pulmonary disease cases, 3,062 European ancestry controls, 2,132 African American controls	NA	6p21.32	AGER	AGER, AGER, AGER, AGER, AGER, AGER, AGER			ENSG00000204305, ENSG00000234729, ENSG00000230514, ENSG00000237405, ENSG00000231268, ENSG00000206320, ENSG00000229058			rs2070600-T	rs2070600	0	2070600	missense_variant	0	NR	4e-09	8.39794	(All)	0.23	[0.15-0.31] unit decrease	Illumina [6900000] (imputed)	N
1	rs8192574	6	32151443	rs2070600	42894	28166215	Hobbs BD	42772	Nat Genet	www.ncbi.nlm.nih.gov/pubmed/28166215	Genetic loci associated with chronic obstructive pulmonary disease overlap with loci for lung function and pulmonary fibrosis.	Chronic obstructive pulmonary disease	11,157 European ancestry cases, 36,699 European ancestry controls, 1,142 African American cases, 2,380 African American controls, 199 Korean ancestry cases, 6,741 Korean ancestry controls, 52 Hispanic cases, 548 Hispanic controls.	12,051 European ancestry cases, 11,111 European ancestry controls, 153 Korean ancestry cases, 205 Korean ancestry controls.	6p21.32	AGER	AGER, AGER, AGER, AGER, AGER, AGER, AGER			ENSG00000204305, ENSG00000234729, ENSG00000230514, ENSG00000237405, ENSG00000231268, ENSG00000206320, ENSG00000229058			rs2070600-C	rs2070600	0	2070600	missense_variant	0	0.95	6e-10	9.22185		1.24	[1.16-1.32]	Affymetrix, Illumina [NR] (imputed)	N
1	rs8192574	6	32151443	rs2070600	42902	28166213	Wain LV	42772	Nat Genet	www.ncbi.nlm.nih.gov/pubmed/28166213	Genome-wide association analyses for lung function and chronic obstructive pulmonary disease identify new loci and potential druggable targets.	Lung function (FEV1/FVC)	48,943 European ancestry individuals	57,176 European ancestry individuals, 38,199 individuals.	6p21.32	AGER	AGER, AGER, AGER, AGER, AGER, AGER, AGER			ENSG00000204305, ENSG00000234729, ENSG00000230514, ENSG00000237405, ENSG00000231268, ENSG00000206320, ENSG00000229058			rs2070600-T	rs2070600	0	2070600	missense_variant	0	0.0634	3e-25	24.5229		0.14	[0.11-0.17] unit increase	Affymetrix [27624732] (imputed)	N
1	rs8192574	6	32151443	rs2070600	43286	29875488	Sun BB	43257	Nature	www.ncbi.nlm.nih.gov/pubmed/29875488	Genomic atlas of the human plasma proteome.	Blood protein levels	3,301 European ancestry individuals	NA	6p21.32	AGER	AGER, AGER, AGER, AGER, AGER, AGER, AGER			ENSG00000204305, ENSG00000234729, ENSG00000230514, ENSG00000237405, ENSG00000231268, ENSG00000206320, ENSG00000229058			rs2070600-T	rs2070600	0	2070600	missense_variant	0	0.067	4e-33	32.3979	(Advanced glycosylation end product-specific receptor, soluble, AGER.4125.52.2)	0.57	[0.47-0.67] unit decrease	Affymetrix [10572788] (imputed)	N
1	rs8192574	6	32151443	rs2070600	43551	30804560	Shrine N	43521	Nat Genet	www.ncbi.nlm.nih.gov/pubmed/30804560	New genetic signals for lung function highlight pathways and chronic obstructive pulmonary disease associations across multiple ancestries.	FEV1	321,047 European ancestry individuals	79,005 European ancestry individuals	6p21.32	AGER	AGER, AGER, AGER, AGER, AGER, AGER, AGER			ENSG00000204305, ENSG00000234729, ENSG00000230514, ENSG00000237405, ENSG00000231268, ENSG00000206320, ENSG00000229058			rs2070600-T	rs2070600	0	2070600	missense_variant	0	0.0629	5e-11	10.301		0.0318	[0.022-0.041] unit increase	Affymetrix [19819130] (imputed)	N
1	rs8192574	6	32151443	rs2070600	43551	30804560	Shrine N	43521	Nat Genet	www.ncbi.nlm.nih.gov/pubmed/30804560	New genetic signals for lung function highlight pathways and chronic obstructive pulmonary disease associations across multiple ancestries.	Lung function (FEV1/FVC)	321,047 European ancestry individuals	79,005 European ancestry individuals	6p21.32	AGER	AGER, AGER, AGER, AGER, AGER, AGER, AGER			ENSG00000204305, ENSG00000234729, ENSG00000230514, ENSG00000237405, ENSG00000231268, ENSG00000206320, ENSG00000229058			rs2070600-T	rs2070600	0	2070600	missense_variant	0	0.0629	3e-189	188.523		0.1452	[0.14-0.15] unit increase	Affymetrix [19819130] (imputed)	N
1	rs8192574	6	32151443	rs2070600	43551	30804560	Shrine N	43521	Nat Genet	www.ncbi.nlm.nih.gov/pubmed/30804560	New genetic signals for lung function highlight pathways and chronic obstructive pulmonary disease associations across multiple ancestries.	Lung function (FVC)	321,047 European ancestry individuals	79,005 European ancestry individuals	6p21.32	AGER	AGER, AGER, AGER, AGER, AGER, AGER, AGER			ENSG00000204305, ENSG00000234729, ENSG00000230514, ENSG00000237405, ENSG00000231268, ENSG00000206320, ENSG00000229058			rs2070600-T	rs2070600	0	2070600	missense_variant	0	0.0629	8e-15	14.0969		0.0379	[0.028-0.048] unit decrease	Affymetrix [19819130] (imputed)	N
1	rs8192574	6	32151443	rs2070600	43551	30804560	Shrine N	43521	Nat Genet	www.ncbi.nlm.nih.gov/pubmed/30804560	New genetic signals for lung function highlight pathways and chronic obstructive pulmonary disease associations across multiple ancestries.	Peak expiratory flow	321,047 European ancestry individuals	24,218 European ancestry individuals	6p21.32	AGER	AGER, AGER, AGER, AGER, AGER, AGER, AGER			ENSG00000204305, ENSG00000234729, ENSG00000230514, ENSG00000237405, ENSG00000231268, ENSG00000206320, ENSG00000229058			rs2070600-T	rs2070600	0	2070600	missense_variant	0	0.0629	2e-45	44.699		0.073	[0.063-0.083] unit increase	Affymetrix [19819130] (imputed)	N
1	rs8192574	6	32151443	rs2070600	43586	30804561	Sakornsakolpat P	43521	Nat Genet	www.ncbi.nlm.nih.gov/pubmed/30804561	Genetic landscape of chronic obstructive pulmonary disease identifies heterogeneous cell-type and phenotype associations.	Chronic obstructive pulmonary disease	35,735 cases, 222,076 controls	NA	6p21.32	AGER	AGER, AGER, AGER, AGER, AGER, AGER, AGER			ENSG00000204305, ENSG00000234729, ENSG00000230514, ENSG00000237405, ENSG00000231268, ENSG00000206320, ENSG00000229058			rs2070600-C	rs2070600	0	2070600	missense_variant	0	0.94	1e-17	17		1.21	[1.15-1.26]	Affymetrix, Illumina [6224355] (imputed)	N
1	rs522254	6	32282854	rs6910071	40342	20453842	Stahl EA	40307	Nat Genet	www.ncbi.nlm.nih.gov/pubmed/20453842	Genome-wide association study meta-analysis identifies seven new rheumatoid arthritis risk loci.	Rheumatoid arthritis	5,539 European ancestry cases, 20,169 European ancestry controls	6,768 European ancestry cases, 8,806 European ancestry controls	6p21.32	HLA-DRB1	TSBP1-AS1, TSBP1, TSBP1, TSBP1, TSBP1, TSBP1, TSBP1, TSBP1, TSBP1			ENSG00000225914, ENSG00000234280, ENSG00000232106, ENSG00000206245, ENSG00000204296, ENSG00000206310, ENSG00000226892, ENSG00000237881, ENSG00000236672			rs6910071-G	rs6910071	0	6910071	intron_variant	0	0.22	1e-299	299		2.88	[2.73-3.03]	Affymetrix, Illumina [~ 2716259] (imputed)	N
1	rs34415150	6	32375973	rs3763309	41922	24449572	Orozco G	41640	Arthritis Rheumatol	www.ncbi.nlm.nih.gov/pubmed/24449572	Novel rheumatoid arthritis susceptibility locus at 22q12 identified in an extended UK genome-wide association study.	Rheumatoid arthritis	3,034 European ancestry cases, 5,271 European ancestry controls	4,726 European ancestry cases, 2,625 European ancestry controls	6p21.32	HLAâ€“DRB1	TSBP1-AS1 - HLA-DRA	ENSG00000225914	ENSG00000234794		433	31646	rs3763309-?	rs3763309	0	3763309	intergenic_variant	1		2e-124	123.699		2.3	[2.14-2.46]	Affymetrix, Illumina [1831729] (imputed)	N
1	rs34415150	6	32375973	rs3763309	43474	29273806	Demenais F	43091	Nat Genet	www.ncbi.nlm.nih.gov/pubmed/29273806	Multiancestry association study identifies new asthma risk loci that colocalize with immune-cell enhancer marks.	Asthma	19,954 European ancestry cases, 107,715 European ancestry controls	NA	6p21.32	HLA-DRA, BTNL2	TSBP1-AS1 - HLA-DRA	ENSG00000225914	ENSG00000234794		433	31646	rs3763309-A	rs3763309	0	3763309	intergenic_variant	1	0.21	1e-18	18		0.13	[0.091-0.169] unit increase	Affymetrix, Illumina, Perlegen [2831075] (imputed)	N
1	rs34415150	6	32376348	rs3763312	42486	26039976	Wei Z	42172	Sci Rep	www.ncbi.nlm.nih.gov/pubmed/26039976	Genome-Wide Association Studies of HIV-1 Host Control in Ethnically Diverse Chinese Populations.	HIV-1 viral setpoint	326 Han Chinese ancestry cases, 58 Dai Chinese ancestry cases, 40 Jingpo Chinese ancestry cases, 83 Uygur Chinese ancestry cases, 11 Hui Chinese ancestry cases, 20 East Asian cases	NA	6p21.32	BTNL2, HLA-DRA	TSBP1-AS1 - HLA-DRA	ENSG00000225914	ENSG00000234794		808	31271	rs3763312-A	rs3763312	0	3763312	intergenic_variant	1	0.15	6e-06	5.22185	(Han)	0.4002	unit decrease	Illumina [up to 528294]	N
1	rs34415150	6	32387809	rs2395163	41019	22451204	Pankratz N	40969	Ann Neurol	www.ncbi.nlm.nih.gov/pubmed/22451204	Meta-analysis of Parkinson's disease: identification of a novel locus, RIT2.	Parkinson's disease	4,238 European ancestry cases, 4,239 European ancestry controls	3,738 European ancestry cases, 2,111 European ancestry controls	6p21.32	LOC642072	TSBP1-AS1 - HLA-DRA	ENSG00000225914	ENSG00000234794		12269	19810	rs2395163-?	rs2395163	0	2395163	intergenic_variant	1	NR	3e-11	10.5229		1.24	[NR]	Illumina [2500000] (imputed)	N
1	rs7756262	6	32399187	rs4321864	42632	26450422	DeLorenze GN	42285	J Infect Dis	www.ncbi.nlm.nih.gov/pubmed/26450422	Polymorphisms in HLA Class II Genes Are Associated With Susceptibility to Staphylococcus aureus Infection in a White Population.	Staphylococcus aureus infection	4,701 European ancestry cases, 45,344 European ancestry controls	NA	6p21.32	HLA-DRA	TSBP1-AS1 - HLA-DRA	ENSG00000225914	ENSG00000234794		23647	8432	rs4321864-A	rs4321864	0	4321864	intron_variant	1	NR	9e-08	7.04576		1.13	[NR]	Affymetrix [at least 584535] (imputed)	N
1	rs7756262	6	32408527	rs9268645	39965	19430480	Barrett JC	39943	Nat Genet	www.ncbi.nlm.nih.gov/pubmed/19430480	Genome-wide association study and meta-analysis find that over 40 loci affect risk of type 1 diabetes.	Type 1 diabetes	7,514 European ancestry cases, 9,045 European ancestry controls	4,267 European ancestry cases, 4,670 European ancestry controls, 4,342 European ancestry trios from 2,319 families	6p21.32	MHC	HLA-DRA, HLA-DRA, HLA-DRA, HLA-DRA, HLA-DRA, HLA-DRA, HLA-DRA			ENSG00000228987, ENSG00000206308, ENSG00000230726, ENSG00000204287, ENSG00000226260, ENSG00000227993, ENSG00000234794			rs9268645-?	rs9268645	0	9268645	intron_variant	0	NR	1e-100	100				Affymetrix, Illumina [841622] (imputed)	N
1	rs7756262	6	32411523	rs116817194	43311	29403010	Kanai M	43136	Nat Genet	www.ncbi.nlm.nih.gov/pubmed/29403010	Genetic analysis of quantitative traits in the Japanese population links cell types to complex human diseases.	Chloride levels	126,402 Japanese ancestry individuals	NA	6p21.32	HLA-DRA	HLA-DRA, HLA-DRA, HLA-DRA, HLA-DRA, HLA-DRA, HLA-DRA, HLA-DRA			ENSG00000228987, ENSG00000206308, ENSG00000230726, ENSG00000204287, ENSG00000226260, ENSG00000227993, ENSG00000234794			rs116817194-?	rs116817194	1	2239804	intron_variant	0	NR	3e-08	7.52288		0.02211	[0.014-0.03] unit decrease	Illumina [6108953] (imputed)	N
1	rs34415150	6	32570311	rs34039593	43241	29534301	Nishida N	43172	Hepatology	www.ncbi.nlm.nih.gov/pubmed/29534301	Key HLA-DRB1-DQB1 haplotypes and role of the BTNL2 gene for response to a hepatitis B vaccine.	Response to hepatitis B vaccine	107 Japanese ancestry low responder individuals, 351 Japanese ancestry intermediate responder individuals, 735 Japanese ancestry high responder individuals	NA	6p21.32	HLA-DQA1	HLA-DRB1 - HLA-DQA1	ENSG00000206240	ENSG00000196735		12686	25645	rs34039593-?	rs34039593	0	34039593	intron_variant	1		6e-12	11.2218		0.2	unit increase	Affymetrix [427664]	N
1	rs34415150	6	32571961	rs17425622	42866	27182965	Pickrell JK	42506	Nat Genet	www.ncbi.nlm.nih.gov/pubmed/27182965	Detection and interpretation of shared genetic influences on 42 human traits.	Parkinson's disease	9,619 European ancestry cases, 324,522 European ancestry controls	NA	6p21.32	HLA-DQA1, HLA-DRB5	HLA-DRB1 - HLA-DQA1	ENSG00000206240	ENSG00000196735		14336	23995	rs17425622-?	rs17425622	0	17425622	intron_variant	1	NR	4e-17	16.3979		1.235	[1.174-1.298]	Illumina [12438219] (imputed)	N
1	rs34415150	6	32575099	rs7761182	43433	27864402	Harris SE	42887	Int J Epidemiol	www.ncbi.nlm.nih.gov/pubmed/27864402	Molecular genetic contributions to self-rated health.	Self-rated health	111,749 British ancestry individuals	NA	6p21.32	HLA	HLA-DRB1 - HLA-DQA1	ENSG00000206240	ENSG00000196735		17474	20857	rs7761182-?	rs7761182	0	7761182	intron_variant	1	NR	2e-09	8.69897		0.03	[NR] unit increase	Affymetrix [~ 17300000] (imputed)	N
1	rs34415150	6	32577380	rs660895	39615	17804836	Plenge RM	39330	N Engl J Med	www.ncbi.nlm.nih.gov/pubmed/17804836	TRAF1-C5 as a risk locus for rheumatoid arthritis--a genomewide study.	Rheumatoid arthritis	1,522 European ancestry cases, 1,850 European ancestry controls	1,053 European ancestry cases, 1,858 European ancestry controls	6p21.32	HLA-DRB1	HLA-DRB1 - HLA-DQA1	ENSG00000206240	ENSG00000196735		19755	18576	rs660895-?	rs660895	0	660895	intron_variant	1	0.21	1e-108	108		3.62	[NR]	Illumina [297086]	N
1	rs34415150	6	32577380	rs660895	40932	22197929	Yu XQ	40902	Nat Genet	www.ncbi.nlm.nih.gov/pubmed/22197929	A genome-wide association study in Han Chinese identifies multiple susceptibility loci for IgA nephropathy.	IgA nephropathy	1,434 Han Chinese ancestry cases, 4,270 Han Chinese ancestry controls	2,703 Han Chinese ancestry cases, 3,464 Han Chinese ancestry controls	6p21.32	HLA-DRB1	HLA-DRB1 - HLA-DQA1	ENSG00000206240	ENSG00000196735		19755	18576	rs660895-G	rs660895	0	660895	intron_variant	1	0.24	4e-20	19.3979		1.34	[1.26-1.42]	Illumina [444882]	N
1	rs34415150	6	32577380	rs660895	42488	26028593	Li M	42156	Nat Commun	www.ncbi.nlm.nih.gov/pubmed/26028593	Identification of new susceptibility loci for IgA nephropathy in Han Chinese.	IgA nephropathy	1,434 Han Chinese ancestry cases, 10,661 Han Chinese ancestry controls	6,879 Han Chinese ancestry cases, 9,019 Han Chinese ancestry controls	6p21.32	NR	HLA-DRB1 - HLA-DQA1	ENSG00000206240	ENSG00000196735		19755	18576	rs660895-G	rs660895	0	660895	intron_variant	1	0.259	1e-10	10		1.289	[1.184-1.402]	Illumina [3792949] (imputed)	N
1	rs34415150	6	32577380	rs660895	43228	23143596	Eyre S	41244	Nat Genet	www.ncbi.nlm.nih.gov/pubmed/23143596	High-density genetic mapping identifies new susceptibility loci for rheumatoid arthritis.	Rheumatoid arthritis	up to 13,838 European ancestry cases, up to 33,742 European ancestry controls	NA	6p21.32	HLA	HLA-DRB1 - HLA-DQA1	ENSG00000206240	ENSG00000196735		19755	18576	rs660895-G	rs660895	0	660895	intron_variant	1	NR	1e-300	300		2.265		Illumina [129464] (imputed)	N
1	rs34415150	6	32577380	rs660895	43228	23143596	Eyre S	41244	Nat Genet	www.ncbi.nlm.nih.gov/pubmed/23143596	High-density genetic mapping identifies new susceptibility loci for rheumatoid arthritis.	Rheumatoid arthritis (ACPA-negative)	3,297 European ancestry cases, 15,870 European ancestry controls	NA	6p21.32	HLA	HLA-DRB1 - HLA-DQA1	ENSG00000206240	ENSG00000196735		19755	18576	rs660895-G	rs660895	0	660895	intron_variant	1	NR	2e-08	7.69897		1.2083		Illumina [129464]	N
1	rs34415150	6	32577380	rs660895	43228	23143596	Eyre S	41244	Nat Genet	www.ncbi.nlm.nih.gov/pubmed/23143596	High-density genetic mapping identifies new susceptibility loci for rheumatoid arthritis.	Rheumatoid arthritis (ACPA-positive)	up to 9,585 European ancestry cases, up to 33,742 European ancestry controls	NA	6p21.32	HLA	HLA-DRB1 - HLA-DQA1	ENSG00000206240	ENSG00000196735		19755	18576	rs660895-G	rs660895	0	660895	intron_variant	1	NR	1e-300	300		3.0299		Illumina [129464] (imputed)	N
1	rs34415150	6	32581740	rs776111176	43483	30552067	Shrine N	43445	Lancet Respir Med	www.ncbi.nlm.nih.gov/pubmed/30552067	Moderate-to-severe asthma in individuals of European ancestry: a genome-wide association study.	Asthma (moderate or severe)	5,135 European ancestry cases, 25,675 European ancestry controls	5,414 European ancestry cases, 21,471 European ancestry controls	6p21.32	HLA-DQA1	HLA-DRB1 - HLA-DQA1	ENSG00000206240	ENSG00000196735		24115	14216	rs776111176-A	rs776111176	0	776111176	regulatory_region_variant	1	0.1485	3e-16	15.5229		1.19048	[1.14-1.23]	Affymetrix [33771858] (imputed)	N
1	rs35139284	6	32582612	rs3104414	43070	28928442	Tian C	42997	Nat Commun	www.ncbi.nlm.nih.gov/pubmed/28928442	Genome-wide association and HLA region fine-mapping studies identify susceptibility loci for multiple common infections.	Chronic sinus infection	5,291 European ancestry cases, 79,622 European ancestry controls	NA	6p21.32	NR	HLA-DRB1 - HLA-DQA1	ENSG00000206240	ENSG00000196735		24987	13344	rs3104414-?	rs3104414	0	3104414	regulatory_region_variant	1	NR	2e-06	5.69897		0.104	[0.061-0.147] unit decrease	Illumina [at least 560000] (imputed)	N
1	rs34415150	6	32582650	rs3104413	43224	25014791	Govind N	41865	Mol Med	www.ncbi.nlm.nih.gov/pubmed/25014791	Immunochip identifies novel, and replicates known, genetic risk loci for rheumatoid arthritis in black South Africans.	Rheumatoid arthritis	263 South African Black cases and 374 South African Black controls	NA	6p21.32	HLA-DRB1	HLA-DRB1 - HLA-DQA1	ENSG00000206240	ENSG00000196735		25025	13306	rs3104413-?	rs3104413	0	3104413	regulatory_region_variant	1	NR	5e-21	20.301		3.88		Illumina [103770]	N
1	rs34415150	6	32582650	rs3104413	43390	26272072	Jiang X	42229	Rheumatology (Oxford)	www.ncbi.nlm.nih.gov/pubmed/26272072	An Immunochip-based interaction study of contrasting interaction effects with smoking in ACPA-positive versus ACPA-negative rheumatoid arthritis.	ACPA-positive rheumatoid arthritis (smoking interaction)	340 European ancestry never-smoker cases, 493 European ancestry ever-smoker cases, 746 European ancestry never-smoker controls, 994 European ancestry ever-smoker controls	187 European ancestry never-smoker cases, 421 European ancestry ever-smoker cases, 461 European ancestry never-smoker controls, 447 European ancestry ever-smoker controls	6p21.32	NR	HLA-DRB1 - HLA-DQA1	ENSG00000206240	ENSG00000196735		25025	13306	rs3104413-?	rs3104413	0	3104413	regulatory_region_variant	1	NR	2e-10	9.69897	(adjusted for HLA shared epitope)	1.78571	[1.35-2.56]	Illumina [133648] (imputed)	N
1	rs33932178	6	32583146	rs113924863	43309	29403010	Kanai M	43136	Nat Genet	www.ncbi.nlm.nih.gov/pubmed/29403010	Genetic analysis of quantitative traits in the Japanese population links cell types to complex human diseases.	Lymphocyte counts	62,076 Japanese ancestry individuals	NA	6p21.32	HLA-DRB1, HLA-DQA1	HLA-DRB1 - HLA-DQA1	ENSG00000206240	ENSG00000196735		25521	12810	rs113924863-?	rs113924863	1	4959105	intergenic_variant	1	NR	3e-16	15.5229		0.05008	[0.038-0.062] unit decrease novel	Illumina [6108953] (imputed)	N
1	rs34415150	6	32583357	rs6931277	43390	26272072	Jiang X	42229	Rheumatology (Oxford)	www.ncbi.nlm.nih.gov/pubmed/26272072	An Immunochip-based interaction study of contrasting interaction effects with smoking in ACPA-positive versus ACPA-negative rheumatoid arthritis.	ACPA-positive rheumatoid arthritis (smoking interaction)	340 European ancestry never-smoker cases, 493 European ancestry ever-smoker cases, 746 European ancestry never-smoker controls, 994 European ancestry ever-smoker controls	187 European ancestry never-smoker cases, 421 European ancestry ever-smoker cases, 461 European ancestry never-smoker controls, 447 European ancestry ever-smoker controls	6p21.32	NR	HLA-DRB1 - HLA-DQA1	ENSG00000206240	ENSG00000196735		25732	12599	rs6931277-?	rs6931277	0	6931277	intergenic_variant	1	NR	2e-10	9.69897	(adjusted for HLA shared epitope)	1.78571	[1.35-2.56]	Illumina [133648] (imputed)	N
1	rs34415150	6	32583357	rs6931277	43542	30617256	Jansen IE	43472	Nat Genet	www.ncbi.nlm.nih.gov/pubmed/30617256	Genome-wide meta-analysis identifies new loci and functional pathways influencing Alzheimer's disease risk.	Alzheimer's disease or family history of Alzheimer's disease	24,087 European ancestry late-onset Alzheimer's disease cases, 47,793 European ancestry individuals with family history of Alzheimer's disease, 383,378 European ancestry controls	NA	6p21.32	HLA-DRB1	HLA-DRB1 - HLA-DQA1	ENSG00000206240	ENSG00000196735		25732	12599	rs6931277-T	rs6931277	0	6931277	intergenic_variant	1	0.153	8e-11	10.0969		6.49	NR z-unit decrease	Affymetrix, Illumina [up to 10847151] (imputed)	N
1	rs34415150	6	32583357	rs6931277	43542	30617256	Jansen IE	43472	Nat Genet	www.ncbi.nlm.nih.gov/pubmed/30617256	Genome-wide meta-analysis identifies new loci and functional pathways influencing Alzheimer's disease risk.	Family history of Alzheimer's disease	47,793 European ancestry cases, 328,320 European ancestry controls	NA	6p21.32	HLA-DRB1	HLA-DRB1 - HLA-DQA1	ENSG00000206240	ENSG00000196735		25732	12599	rs6931277-T	rs6931277	0	6931277	intergenic_variant	1	NR	2e-07	6.69897		5.22	NR z-score decrease	Affymetrix [10847151] (imputed)	N
1	rs34415150	6	32591588	rs9271608	43573	30388399	Ligthart S	43405	Am J Hum Genet	www.ncbi.nlm.nih.gov/pubmed/30388399	Genome Analyses of >200,000 Individuals Identify 58 Loci for Chronic Inflammation and Highlight Pathways that Link Inflammation and Complex Disorders.	C-reactive protein levels	up to 92,771 European ancestry males, up to 113,387 European ancestry females	NA	6p21.32	HLA-DQA1	HLA-DRB1 - HLA-DQA1	ENSG00000206240	ENSG00000196735		33963	4368	rs9271608-G	rs9271608	0	9271608	regulatory_region_variant	1	0.22	2e-17	16.699		0.042	[0.032-0.052] unit increase	Affymetrix, Illumina, Perlegen [2437193] (imputed)	N
1	rs34415150	6	32597022	rs3129769	43390	26272072	Jiang X	42229	Rheumatology (Oxford)	www.ncbi.nlm.nih.gov/pubmed/26272072	An Immunochip-based interaction study of contrasting interaction effects with smoking in ACPA-positive versus ACPA-negative rheumatoid arthritis.	ACPA-positive rheumatoid arthritis (smoking interaction)	340 European ancestry never-smoker cases, 493 European ancestry ever-smoker cases, 746 European ancestry never-smoker controls, 994 European ancestry ever-smoker controls	187 European ancestry never-smoker cases, 421 European ancestry ever-smoker cases, 461 European ancestry never-smoker controls, 447 European ancestry ever-smoker controls	6p21.32	NR	HLA-DQA1, HLA-DQA1, HLA-DQA1, HLA-DQA1, HLA-DQA1, HLA-DQA1			ENSG00000232062, ENSG00000206305, ENSG00000236418, ENSG00000228284, ENSG00000225890, ENSG00000196735			rs3129769-?	rs3129769	0	3129769	intron_variant	0	NR	3e-11	10.5229	(adjusted for HLA shared epitope)	1.72414	[1.33-2.44]	Illumina [133648] (imputed)	N
1	rs34415150	6	32603798	rs1391371	43552	30643255	Kristjansson RP	43479	Nat Genet	www.ncbi.nlm.nih.gov/pubmed/30643255	A loss-of-function variant in ALOX15 protects against nasal polyps and chronic rhinosinusitis.	Chronic rhinosinusitis	251 European ancestry whole-genome sequenced cases, 5,357 European ancestry cases, 13,957 European ancestry whole-genome sequenced controls, 746,129 European ancestry controls	NA	6p21.32	HLA-DQA1	HLA-DQA1, HLA-DQA1, HLA-DQA1, HLA-DQA1, HLA-DQA1, HLA-DQA1			ENSG00000232062, ENSG00000206305, ENSG00000236418, ENSG00000228284, ENSG00000225890, ENSG00000196735			rs1391371-T	rs1391371	0	1391371	intron_variant	0	0.195	4e-15	14.3979		1.22	(1.16-1.28)	Affymetrix, Illumina [up to 37123566] (imputed)	N
1	rs34415150	6	32603798	rs1391371	43552	30643255	Kristjansson RP	43479	Nat Genet	www.ncbi.nlm.nih.gov/pubmed/30643255	A loss-of-function variant in ALOX15 protects against nasal polyps and chronic rhinosinusitis.	Nasal polyps	86 European ancestry whole-genome sequenced cases, 4,280 European ancestry cases, 13,941 European ancestry whole-genome sequenced controls, 700,740 European ancestry controls	NA	6p21.32	HLA-DQA1	HLA-DQA1, HLA-DQA1, HLA-DQA1, HLA-DQA1, HLA-DQA1, HLA-DQA1			ENSG00000232062, ENSG00000206305, ENSG00000236418, ENSG00000228284, ENSG00000225890, ENSG00000196735			rs1391371-T	rs1391371	0	1391371	intron_variant	0	0.195	7e-49	48.1549		1.47	[1.39-1.54]	Affymetrix, Illumina [up to 37123566] (imputed)	N
1	rs1694127	6	32610436	rs1048372	43286	29875488	Sun BB	43257	Nature	www.ncbi.nlm.nih.gov/pubmed/29875488	Genomic atlas of the human plasma proteome.	Blood protein levels	3,301 European ancestry individuals	NA	6p21.32	HLA-DQA1	HLA-DQA1, HLA-DQA1, HLA-DQA1, HLA-DQA1, HLA-DQA1, HLA-DQA1			ENSG00000232062, ENSG00000206305, ENSG00000236418, ENSG00000228284, ENSG00000225890, ENSG00000196735			rs1048372-C	rs1048372	0	1048372	synonymous_variant	0	0.609	5e-12	11.301	(Amelogenin, X isoform, AMELX.8578.45.3)	0.18	[0.12-0.24] unit increase	Affymetrix [10572788] (imputed)	N
1	rs9275599	6	32627129	rs9273401	42783	27189021	Cook JP	42508	Eur J Hum Genet	www.ncbi.nlm.nih.gov/pubmed/27189021	Multi-ethnic genome-wide association study identifies novel locus for type 2 diabetes susceptibility.	Type 2 diabetes	746 African American cases, 2,825 African American controls, 743 East Asian ancestry cases, 3,992 East Asian ancestry controls, 7,111 European ancestry cases, 49,688 European ancestry controls, 1,147 Latino cases, 5,352 Latino controls	12,171 European ancestry cases, 56,862 European ancestry controls	6p21.32	MHC	HLA-DQA1 - HLA-DQB1	ENSG00000196735	ENSG00000231286		12290	115	rs9273401-G	rs9273401	0	9273401	intergenic_variant	1	0.112	2e-09	8.69897		1.16	[1.11-1.22]	NR [at least 8497425] (imputed)	N
1	rs4713587	6	32659878	rs9275224	42269	25305756	Kiryluk K	41924	Nat Genet	www.ncbi.nlm.nih.gov/pubmed/25305756	Discovery of new risk loci for IgA nephropathy implicates genes involved in immunity against intestinal pathogens.	IgA nephropathy	1,194 Han Chinese ancestry cases, 902 Han Chinese ancestry controls, 1,553 European ancestry cases, 3,050 European ancestry controls	2,491 East Asian ancestry cases, 1,780 East Asian ancestry controls, 2,420 European ancestry cases, 7,222 European ancestry controls	6p21.32	HLA-DQB1, HLA-DQA1, HLA-DRB1	HLA-DQB1 - MTCO3P1	ENSG00000231286	ENSG00000237145		23718	14023	rs9275224-G	rs9275224	0	9275224	regulatory_region_variant	1	0.51	6e-18	17.2218	(EA)	1.38	[NR]	Illumina [> 1000000] (imputed)	N
1	rs4713587	6	32659878	rs9275224	42269	25305756	Kiryluk K	41924	Nat Genet	www.ncbi.nlm.nih.gov/pubmed/25305756	Discovery of new risk loci for IgA nephropathy implicates genes involved in immunity against intestinal pathogens.	IgA nephropathy	1,194 Han Chinese ancestry cases, 902 Han Chinese ancestry controls, 1,553 European ancestry cases, 3,050 European ancestry controls	2,491 East Asian ancestry cases, 1,780 East Asian ancestry controls, 2,420 European ancestry cases, 7,222 European ancestry controls	6p21.32	HLA-DQB1, HLA-DQA1, HLA-DRB1	HLA-DQB1 - MTCO3P1	ENSG00000231286	ENSG00000237145		23718	14023	rs9275224-G	rs9275224	0	9275224	regulatory_region_variant	1	0.51	6e-30	29.2218		1.36	[NR]	Illumina [> 1000000] (imputed)	N
1	rs4713587	6	32659878	rs9275224	42269	25305756	Kiryluk K	41924	Nat Genet	www.ncbi.nlm.nih.gov/pubmed/25305756	Discovery of new risk loci for IgA nephropathy implicates genes involved in immunity against intestinal pathogens.	IgA nephropathy	1,194 Han Chinese ancestry cases, 902 Han Chinese ancestry controls, 1,553 European ancestry cases, 3,050 European ancestry controls	2,491 East Asian ancestry cases, 1,780 East Asian ancestry controls, 2,420 European ancestry cases, 7,222 European ancestry controls	6p21.32	HLA-DQB1, HLA-DQA1, HLA-DRB1	HLA-DQB1 - MTCO3P1	ENSG00000231286	ENSG00000237145		23718	14023	rs9275224-G	rs9275224	0	9275224	regulatory_region_variant	1	0.59	8e-14	13.0969	(East Asian)	1.38		Illumina [> 1000000] (imputed)	N
1	rs4713587	6	32660582	rs2647006	43579	30593799	Vergara C	43460	Gastroenterology	www.ncbi.nlm.nih.gov/pubmed/30593799	Multi-Ancestry Genome-Wide Association Study of Spontaneous Clearance of Hepatitis C Virus.	Hepatitis C (spontaneous viral clearance)	701 European ancestry cases, 1,035 European ancestry controls, 445 African American cases, 1,756 African American controls, 173 Hispanic ancestry cases, 313 Hispanic ancestry controls	NA	6p21.32	HLA-DQB1, HLA-DQA2	HLA-DQB1 - MTCO3P1	ENSG00000231286	ENSG00000237145		24422	13319	rs2647006-C	rs2647006	0	2647006	intergenic_variant	1	0.62	1e-21	21		1.79	NR (AA)	Illumina [15704341] (imputed)	N
1	rs4713587	6	32661575	rs9275260	42996	28698626	Lopez-Mejias R	42927	Sci Rep	www.ncbi.nlm.nih.gov/pubmed/28698626	A genome-wide association study suggests the HLA Class II region as the major susceptibility locus for IgA vasculitis.	Immunoglobulin A vasculitis	285 European ancestry cases, 1,006 European ancestry controls	NA	6p21.32	HLA-DQA1, HLA-DQB1	HLA-DQB1 - MTCO3P1	ENSG00000231286	ENSG00000237145		25415	12326	rs9275260-?	rs9275260	0	9275260	intergenic_variant	1		3e-09	8.52288		1.78571	[1.47-2.17]	Illumina [1909910] (imputed)	N
1	rs4713587	6	32662920	rs9275281	43322	28373541	Yang J	42828	Proc Natl Acad Sci U S A	www.ncbi.nlm.nih.gov/pubmed/28373541	Genetic signatures of high-altitude adaptation in Tibetans.	High altitude adaptation	3,008 Tibetan (founder/genetic isolate) individuals and 7,287 East Asian individuals	NA	6p21.32	HLA-DQB1	HLA-DQB1 - MTCO3P1	ENSG00000231286	ENSG00000237145		26760	10981	rs9275281-G	rs9275281	0	9275281	intergenic_variant	1	0.365	1e-10	10				Illumina [7300000] (imputed)	N
1	rs4713587	6	32663289	rs9275292	42791	27286809	Ligthart S	42531	BMC Genomics	www.ncbi.nlm.nih.gov/pubmed/27286809	Bivariate genome-wide association study identifies novel pleiotropic loci for lipids and inflammation.	C-reactive protein levels or LDL-cholesterol levels (pleiotropy)	65,000 individuals (C-reactive protein), 95,454 individuals (LDL-cholesterol)	NA	6p21.32	HLA-DQB1	HLA-DQB1 - MTCO3P1	ENSG00000231286	ENSG00000237145		27129	10612	rs9275292-A	rs9275292	0	9275292	intergenic_variant	1	NR	3e-08	7.52288				NR [2501749] (imputed)	N
1	rs1694127	6	32663631	rs3129720	41054	22493691	Eriksson N	41005	PLoS One	www.ncbi.nlm.nih.gov/pubmed/22493691	Novel associations for hypothyroidism include known autoimmune risk loci.	Hypothyroidism	3,736 European ancestry cases, 35,546 European ancestry controls	NA	6p21.32	HLA-DQA2, HLA-DQB1, HLA-DRB9, HLA-DRB5, HLA-DRB1, HLA-DQA1	HLA-DQB1 - MTCO3P1	ENSG00000231286	ENSG00000237145		27471	10270	rs3129720-C	rs3129720	0	3129720	intergenic_variant	1	0.764	5e-07	6.30103		1.16	(1.10-1.23)	Illumina [870065]	N
1	rs1694127	6	32663631	rs3129720	41438	23472185	Mero IL	41338	PLoS One	www.ncbi.nlm.nih.gov/pubmed/23472185	Oligoclonal band status in Scandinavian multiple sclerosis patients is associated with specific genetic risk alleles.	Multiple sclerosis (OCB status)	1,367 European ancestry OCB positive cases, 161 European ancestry OCB negative cases, 428 European ancestry controls	NA	6p21.32	HLA-DQB1	HLA-DQB1 - MTCO3P1	ENSG00000231286	ENSG00000237145		27471	10270	rs3129720-?	rs3129720	0	3129720	intergenic_variant	1	NR	5e-15	14.301	(OCB positive vs. controls)	1.91	[1.62-2.24]	Illumina [495970]	N
1	rs4713587	6	32663851	rs6457617	39615	17554300	Wellcome Trust Case Control Consortium	39240	Nature	www.ncbi.nlm.nih.gov/pubmed/17554300	Genome-wide association study of 14,000 cases of seven common diseases and 3,000 shared controls.	Rheumatoid arthritis	1,860 European ancestry cases, 2,938 European ancestry controls	NA	6p21.32	MHC	HLA-DQB1 - MTCO3P1	ENSG00000231286	ENSG00000237145		27691	10050	rs6457617-T	rs6457617	0	6457617	intergenic_variant	1	0.49	5e-75	74.301		2.36	[1.97-2.84]	Affymetrix [469557]	N
1	rs4713587	6	32663851	rs6457617	39671	18668548	Julia A	39661	Arthritis Rheum	www.ncbi.nlm.nih.gov/pubmed/18668548	Genome-wide association study of rheumatoid arthritis in the Spanish population: KLF12 as a risk locus for rheumatoid arthritis susceptibility.	Rheumatoid arthritis	400 European ancestry cases, 400 European ancestry controls	410 European ancestry cases, 394 European ancestry controls	6p21.32	HLA-DQA2, HLA-DQA1	HLA-DQB1 - MTCO3P1	ENSG00000231286	ENSG00000237145		27691	10050	rs6457617-?	rs6457617	0	6457617	intergenic_variant	1	NR	1e-09	9				Illumina [299918]	N
1	rs4713587	6	32663851	rs6457617	40301	20383147	Radstake TR	40279	Nat Genet	www.ncbi.nlm.nih.gov/pubmed/20383147	Genome-wide association study of systemic sclerosis identifies CD247 as a new susceptibility locus.	Systemic sclerosis	2,296 European ancestry cases, 5,171 European ancestry controls	2,753 European ancestry cases, 4,569 European ancestry controls	6p21.32	HLA-DQB1	HLA-DQB1 - MTCO3P1	ENSG00000231286	ENSG00000237145		27691	10050	rs6457617-?	rs6457617	0	6457617	intergenic_variant	1	0.53	4e-17	16.3979		1.37	[1.28-1.47]	Illumina [279621]	N
1	rs4713587	6	32663851	rs6457617	40758	21750679	Allanore Y	40731	PLoS Genet	www.ncbi.nlm.nih.gov/pubmed/21750679	Genome-wide scan identifies TNIP1, PSORS1C1, and RHOB as novel risk loci for systemic sclerosis.	Systemic sclerosis	564 European ancestry cases, 1,776 European ancestry controls	1,682 European ancestry cases, 3,926 European ancestry controls	6p21.32	HLA, DQB1	HLA-DQB1 - MTCO3P1	ENSG00000231286	ENSG00000237145		27691	10050	rs6457617-T	rs6457617	0	6457617	intergenic_variant	1	0.5	2e-37	36.699		1.61	[1.49-1.72]	Illumina [489814]	N
1	rs4713587	6	32663851	rs6457617	40807	21841780	Chu X	40769	Nat Genet	www.ncbi.nlm.nih.gov/pubmed/21841780	A genome-wide association study identifies two new risk loci for Graves' disease.	Graves' disease	1,468 Chinese ancestry cases, 1,490 Chinese ancestry controls	3,994 Chinese ancestry cases, 3,510 Chinese ancestry controls	6p21.32	HLA, DRB1, DQA1, DQB1	HLA-DQB1 - MTCO3P1	ENSG00000231286	ENSG00000237145		27691	10050	rs6457617-T	rs6457617	0	6457617	intergenic_variant	1	0.45	7e-33	32.1549		1.4	[1.32-1.48]	Illumina [486049]	N
1	rs4713587	6	32663851	rs6457617	42311	25616667	Goris A	42026	Brain	www.ncbi.nlm.nih.gov/pubmed/25616667	Genetic variants are major determinants of CSF antibody levels in multiple sclerosis.	Immunoglobulin G index levels in multiple sclerosis	773 European ancestry Individuals, 165 Individuals	2,072 Individuals	6p21.32	HLA-DQA1	HLA-DQB1 - MTCO3P1	ENSG00000231286	ENSG00000237145		27691	10050	rs6457617-A	rs6457617	0	6457617	intergenic_variant	1	NR	7e-17	16.1549		0.127	[NR] unit decrease	NR [485236]	N
1	rs4713587	6	32663999	rs6457620	39716	18794853	Raychaudhuri S	39705	Nat Genet	www.ncbi.nlm.nih.gov/pubmed/18794853	Common variants at CD40 and other loci confer risk of rheumatoid arthritis.	Rheumatoid arthritis	3,393 European ancestry cases, 12,460 European ancestry controls	3,929 European ancestry cases, 5,807 European ancestry controls	6p21.32	HLA-DRB1	HLA-DQB1 - MTCO3P1	ENSG00000231286	ENSG00000237145		27839	9902	rs6457620-?	rs6457620	0	6457620	intergenic_variant	1	0.5	4e-186	185.398		2.55	[2.40-2.71]	Affymetrix, Illumina [at least 315971] (imputed)	N
1	rs4713587	6	32663999	rs6457620	41206	20881960	Lango Allen H	40450	Nature	www.ncbi.nlm.nih.gov/pubmed/20881960	Hundreds of variants clustered in genomic loci and biological pathways affect human height.	Height	133,653 European ancestry individuals	50,074 European ancestry individuals	6p21.32	HLA locus	HLA-DQB1 - MTCO3P1	ENSG00000231286	ENSG00000237145		27839	9902	rs6457620-C	rs6457620	0	6457620	intergenic_variant	1	0.51	2e-16	15.699		0.029	[NR] unit decrease	Affymetrix, Illumina [2834208] (imputed)	N
1	rs9275218	6	32664332	rs7745040	43241	29534301	Nishida N	43172	Hepatology	www.ncbi.nlm.nih.gov/pubmed/29534301	Key HLA-DRB1-DQB1 haplotypes and role of the BTNL2 gene for response to a hepatitis B vaccine.	Response to hepatitis B vaccine	107 Japanese ancestry low responder individuals, 351 Japanese ancestry intermediate responder individuals, 735 Japanese ancestry high responder individuals	NA	6p21.32	HLA-DQA2	HLA-DQB1 - MTCO3P1	ENSG00000231286	ENSG00000237145		28172	9569	rs7745040-?	rs7745040	0	7745040	intergenic_variant	1		2e-10	9.69897		0.162	unit decrease	Affymetrix [427664]	N
1	rs4713587	6	32664458	rs2647012	40640	21408207	Chung SA	40605	PLoS Genet	www.ncbi.nlm.nih.gov/pubmed/21408207	Differential genetic associations for systemic lupus erythematosus based on anti-dsDNA autoantibody production.	Systemic lupus erythematosus	811 anti-dsDNA positive European ancestry cases, 906 anti-dsDNA negative European ancestry cases, 4,813 European ancestry controls	NA	6p21.32	HLA-DQA2, HLA-DQA1	HLA-DQB1 - MTCO3P1	ENSG00000231286	ENSG00000237145		28298	9443	rs2647012-A	rs2647012	0	2647012	intergenic_variant	1	0.44	8e-06	5.09691	(case-only)	1.38	[1.20-1.59]	Illumina [421318] (imputed)	N
1	rs4713587	6	32664458	rs2647012	40688	21533074	Smedby KE	40654	PLoS Genet	www.ncbi.nlm.nih.gov/pubmed/21533074	GWAS of follicular lymphoma reveals allelic heterogeneity at 6p21.32 and suggests shared genetic susceptibility with diffuse large B-cell lymphoma.	Follicular lymphoma	379 European ancestry cases, 791 European ancestry controls	1,049 European ancestry cases, 3,952 European ancestry controls	6p21.32	HLA-DQB1	HLA-DQB1 - MTCO3P1	ENSG00000231286	ENSG00000237145		28298	9443	rs2647012-G	rs2647012	0	2647012	intergenic_variant	1	0.56	2e-21	20.699		1.56	[1.43-1.72]	Illumina [298168]	N
1	rs4713587	6	32664458	rs2647012	42024	24925725	Chung SA	41802	J Am Soc Nephrol	www.ncbi.nlm.nih.gov/pubmed/24925725	Lupus nephritis susceptibility loci in women with systemic lupus erythematosus.	Lupus nephritis in systemic lupus erythematosus	588 European ancestry cases, 1,412 European ancestry controls	NA	6p21.32	intergenic	HLA-DQB1 - MTCO3P1	ENSG00000231286	ENSG00000237145		28298	9443	rs2647012-?	rs2647012	0	2647012	intergenic_variant	1	NR	3e-07	6.52288	(Additive)	1.52	[1.3-1.75]	Affymetrix, Illumina [1621689] (imputed)	N
1	rs9275599	6	32666295	rs9275319	41344	23242368	Jiang DK	41259	Nat Genet	www.ncbi.nlm.nih.gov/pubmed/23242368	Genetic variants in STAT4 and HLA-DQ genes confer risk of hepatitis B virus-related hepatocellular carcinoma.	Hepatocellular carcinoma in hepatitis B infection	1,161 Chinese ancestry cases, 1,353 Chinese ancestry controls	4,319 Chinese ancestry cases, 4,966 Chinese ancestry controls	6p21.32	HLA-DQ	HLA-DQB1 - MTCO3P1	ENSG00000231286	ENSG00000237145		30135	7606	rs9275319-A	rs9275319	0	9275319	intergenic_variant	1	0.88	3e-17	16.5229		1.49	[1.36-1.63]	Illumina [1672517] (imputed)	N
1	rs9275599	6	32666660	rs9275326	42133	25064009	Nalls MA	41847	Nat Genet	www.ncbi.nlm.nih.gov/pubmed/25064009	Large-scale meta-analysis of genome-wide association data identifies six new risk loci for Parkinson's disease.	Parkinson's disease	13,708 European ancestry cases, 95,282 European ancestry controls	5,353 European ancestry cases, 5,551 European ancestry controls	6p21.32	HLA-DQB	HLA-DQB1 - MTCO3P1	ENSG00000231286	ENSG00000237145		30500	7241	rs9275326-C	rs9275326	0	9275326	intergenic_variant	1	0.906	1e-12	12		1.21	[1.16-1.26]	Illumina [7893274] (imputed)	N
1	rs9275599	6	32666660	rs9275326	43032	28892059	Chang D	42989	Nat Genet	www.ncbi.nlm.nih.gov/pubmed/28892059	A meta-analysis of genome-wide association studies identifies 17 new Parkinson's disease risk loci.	Parkinson's disease	20,184 European ancestry cases, 397,324 European ancestry controls	5,851 European ancestry cases, 5,866 European ancestry controls	6p21.32	HLA-DRB6, HLA-DQA1	HLA-DQB1 - MTCO3P1	ENSG00000231286	ENSG00000237145		30500	7241	rs9275326-C	rs9275326	0	9275326	intergenic_variant	1	0.895	1e-13	13		1.17647	[1.12-1.22]	Illumina [11933700] (imputed)	N
1	rs9275599	6	32666875	rs114042950	42626	26291516	Miller FW	42236	Genes Immun	www.ncbi.nlm.nih.gov/pubmed/26291516	Genome-wide association study identifies HLA 8.1 ancestral haplotype alleles as major genetic risk factors for myositis phenotypes.	Myositis	1,710 European ancestry cases, 4,724 European ancestry controls	NA	6p21.32	HLA-DQB1, HLA-DQA2	HLA-DQB1 - MTCO3P1	ENSG00000231286	ENSG00000237145		30715	7026	rs114042950-G	rs114042950	1	9275330	intergenic_variant	1	NR	4e-11	10.3979	(Conditioning on HLA-DRB1*03:01)	1.51	[NR]	Illumina [NR] (imputed)	N
1	rs9275599	6	32667107	rs9275334	43390	26272072	Jiang X	42229	Rheumatology (Oxford)	www.ncbi.nlm.nih.gov/pubmed/26272072	An Immunochip-based interaction study of contrasting interaction effects with smoking in ACPA-positive versus ACPA-negative rheumatoid arthritis.	ACPA-positive rheumatoid arthritis (smoking interaction)	340 European ancestry never-smoker cases, 493 European ancestry ever-smoker cases, 746 European ancestry never-smoker controls, 994 European ancestry ever-smoker controls	187 European ancestry never-smoker cases, 421 European ancestry ever-smoker cases, 461 European ancestry never-smoker controls, 447 European ancestry ever-smoker controls	6p21.32	NR	HLA-DQB1 - MTCO3P1	ENSG00000231286	ENSG00000237145		30947	6794	rs9275334-?	rs9275334	0	9275334	intergenic_variant	1	NR	2e-06	5.69897	(adjusted for HLA shared epitope)	1.72414	[1.22-2.94]	Illumina [133648] (imputed)	N
1	rs9275599	6	32667343	rs114388793	42626	26291516	Miller FW	42236	Genes Immun	www.ncbi.nlm.nih.gov/pubmed/26291516	Genome-wide association study identifies HLA 8.1 ancestral haplotype alleles as major genetic risk factors for myositis phenotypes.	Myositis	1,710 European ancestry cases, 4,724 European ancestry controls	NA	6p21.32	HLA-DQB1, HLA-DQA2	HLA-DQB1 - MTCO3P1	ENSG00000231286	ENSG00000237145		31183	6558	rs114388793-T	rs114388793	1	9275338	intergenic_variant	1	NR	4e-11	10.3979	(Conditioning on HLA-DRB1*03:01)	1.51	[NR]	Illumina [NR] (imputed)	N
1	rs4713587	6	32667762	rs2856723	43315	28921602	Lee MH	42994	Hepatology	www.ncbi.nlm.nih.gov/pubmed/28921602	Human leukocyte antigen variants and risk of hepatocellular carcinoma modified by hepatitis C virus genotypes: A genome-wide association study.	Hepatocellular carcinoma in hepatitis C infection	502 Chinese ancestry cases, 749 Chinese ancestry controls	669 Chinese ancestry cases, 429 Chinese ancestry controls	6p21.32	HLA-DQB1	HLA-DQB1 - MTCO3P1	ENSG00000231286	ENSG00000237145		31602	6139	rs2856723-?	rs2856723	0	2856723	intergenic_variant	1		3e-43	42.5229		2.68	[2.32-3.09]	Affymetrix [576032]	N
1	rs4713587	6	32668323	rs2858310	42791	27286809	Ligthart S	42531	BMC Genomics	www.ncbi.nlm.nih.gov/pubmed/27286809	Bivariate genome-wide association study identifies novel pleiotropic loci for lipids and inflammation.	C-reactive protein levels or total cholesterol levels (pleiotropy)	65,000 individuals (C-reactive protein), 100,184 individuals (total cholesterol)	NA	6p21.32	HLA-DQB1	HLA-DQB1 - MTCO3P1	ENSG00000231286	ENSG00000237145		32163	5578	rs2858310-A	rs2858310	0	2858310	regulatory_region_variant	1	NR	4e-12	11.3979				NR [2501549] (imputed)	N
1	rs4713587	6	32668336	rs2647046	41381	23349640	Vijai J	41291	PLoS Genet	www.ncbi.nlm.nih.gov/pubmed/23349640	Susceptibility loci associated with specific and shared subtypes of lymphoid malignancies.	Lymphoma	275 Follicular non-Hodgkin's Lymphoma cases, 269 diffuse large B-cell non-Hodgkin's Lymphoma cases, 198 other non-Hodgkin's Lymphoma cases, 202 Hodgkin's Lymphoma cases, 4,044 controls	202 European ancestry Follicular non-Hodgkin's Lymphoma cases, 367 European ancestry diffuse large B-cell non-Hodgkin's Lymphoma cases, 577 European ancestry other non-Hodgkin's Lymphoma cases, 99 European ancestry Hodgkin's Lymphoma cases, 2,596 European ancestry controls	6p21.32	HLA-DQA2, HLA-DQB1	HLA-DQB1 - MTCO3P1	ENSG00000231286	ENSG00000237145		32176	5565	rs2647046-?	rs2647046	0	2647046	regulatory_region_variant	1	NR	2e-06	5.69897	(NHL)	1.25	[1.14-1.37]	Affymetrix [530583]	N
1	rs4713587	6	32670308	rs2856717	42269	25305756	Kiryluk K	41924	Nat Genet	www.ncbi.nlm.nih.gov/pubmed/25305756	Discovery of new risk loci for IgA nephropathy implicates genes involved in immunity against intestinal pathogens.	IgA nephropathy	1,194 Han Chinese ancestry cases, 902 Han Chinese ancestry controls, 1,553 European ancestry cases, 3,050 European ancestry controls	2,491 East Asian ancestry cases, 1,780 East Asian ancestry controls, 2,420 European ancestry cases, 7,222 European ancestry controls	6p21.32	HLA-DQB1, HLA-DQA1, HLA-DRB1	HLA-DQB1 - MTCO3P1	ENSG00000231286	ENSG00000237145		34148	3593	rs2856717-G	rs2856717	0	2856717	regulatory_region_variant	1	0.62	1e-15	15		1.27	[NR]	Illumina [> 1000000] (imputed)	N
1	rs4713587	6	32670308	rs2856717	42269	25305756	Kiryluk K	41924	Nat Genet	www.ncbi.nlm.nih.gov/pubmed/25305756	Discovery of new risk loci for IgA nephropathy implicates genes involved in immunity against intestinal pathogens.	IgA nephropathy	1,194 Han Chinese ancestry cases, 902 Han Chinese ancestry controls, 1,553 European ancestry cases, 3,050 European ancestry controls	2,491 East Asian ancestry cases, 1,780 East Asian ancestry controls, 2,420 European ancestry cases, 7,222 European ancestry controls	6p21.32	HLA-DQB1, HLA-DQA1, HLA-DRB1	HLA-DQB1 - MTCO3P1	ENSG00000231286	ENSG00000237145		34148	3593	rs2856717-G	rs2856717	0	2856717	regulatory_region_variant	1	0.62	5e-08	7.30103	(EA)	1.21	[NR]	Illumina [> 1000000] (imputed)	N
1	rs4713587	6	32670308	rs2856717	42269	25305756	Kiryluk K	41924	Nat Genet	www.ncbi.nlm.nih.gov/pubmed/25305756	Discovery of new risk loci for IgA nephropathy implicates genes involved in immunity against intestinal pathogens.	IgA nephropathy	1,194 Han Chinese ancestry cases, 902 Han Chinese ancestry controls, 1,553 European ancestry cases, 3,050 European ancestry controls	2,491 East Asian ancestry cases, 1,780 East Asian ancestry controls, 2,420 European ancestry cases, 7,222 European ancestry controls	6p21.32	HLA-DQB1, HLA-DQA1, HLA-DRB1	HLA-DQB1 - MTCO3P1	ENSG00000231286	ENSG00000237145		34148	3593	rs2856717-G	rs2856717	0	2856717	regulatory_region_variant	1	0.77	5e-10	9.30103	(East Asian)	1.38	[NR]	Illumina [> 1000000] (imputed)	N
1	rs4713587	6	32670897	rs2647051	43579	30593799	Vergara C	43460	Gastroenterology	www.ncbi.nlm.nih.gov/pubmed/30593799	Multi-Ancestry Genome-Wide Association Study of Spontaneous Clearance of Hepatitis C Virus.	Hepatitis C (spontaneous viral clearance)	701 European ancestry cases, 1,035 European ancestry controls	NA	6p21.32	HLA-DQB1, HLA-DQA2	HLA-DQB1 - MTCO3P1	ENSG00000231286	ENSG00000237145		34737	3004	rs2647051-C	rs2647051	0	2647051	regulatory_region_variant	1	0.64	1e-09	9		1.79	NR	Illumina [8968220] (imputed)	N
1	rs9275599	6	32673574	rs9275495	43390	26272072	Jiang X	42229	Rheumatology (Oxford)	www.ncbi.nlm.nih.gov/pubmed/26272072	An Immunochip-based interaction study of contrasting interaction effects with smoking in ACPA-positive versus ACPA-negative rheumatoid arthritis.	ACPA-positive rheumatoid arthritis (smoking interaction)	340 European ancestry never-smoker cases, 493 European ancestry ever-smoker cases, 746 European ancestry never-smoker controls, 994 European ancestry ever-smoker controls	187 European ancestry never-smoker cases, 421 European ancestry ever-smoker cases, 461 European ancestry never-smoker controls, 447 European ancestry ever-smoker controls	6p21.32	NR	HLA-DQB1 - MTCO3P1	ENSG00000231286	ENSG00000237145		37414	327	rs9275495-?	rs9275495	0	9275495	regulatory_region_variant	1	NR	2e-06	5.69897	(adjusted for HLA shared epitope)	1.72414	[1.22-2.94]	Illumina [133648] (imputed)	N
1	rs9275599	6	32675523	rs9275530	43390	26272072	Jiang X	42229	Rheumatology (Oxford)	www.ncbi.nlm.nih.gov/pubmed/26272072	An Immunochip-based interaction study of contrasting interaction effects with smoking in ACPA-positive versus ACPA-negative rheumatoid arthritis.	ACPA-positive rheumatoid arthritis (smoking interaction)	340 European ancestry never-smoker cases, 493 European ancestry ever-smoker cases, 746 European ancestry never-smoker controls, 994 European ancestry ever-smoker controls	187 European ancestry never-smoker cases, 421 European ancestry ever-smoker cases, 461 European ancestry never-smoker controls, 447 European ancestry ever-smoker controls	6p21.32	NR	MTCO3P1 - AL662789.1	ENSG00000237145	ENSG00000232080		791	10259	rs9275530-?	rs9275530	0	9275530	intergenic_variant	1	NR	2e-06	5.69897	(adjusted for HLA shared epitope)	1.72414	[1.23-2.94]	Illumina [133648] (imputed)	N
1	rs9275599	6	32675634	rs9275532	43390	26272072	Jiang X	42229	Rheumatology (Oxford)	www.ncbi.nlm.nih.gov/pubmed/26272072	An Immunochip-based interaction study of contrasting interaction effects with smoking in ACPA-positive versus ACPA-negative rheumatoid arthritis.	ACPA-positive rheumatoid arthritis (smoking interaction)	340 European ancestry never-smoker cases, 493 European ancestry ever-smoker cases, 746 European ancestry never-smoker controls, 994 European ancestry ever-smoker controls	187 European ancestry never-smoker cases, 421 European ancestry ever-smoker cases, 461 European ancestry never-smoker controls, 447 European ancestry ever-smoker controls	6p21.32	NR	MTCO3P1 - AL662789.1	ENSG00000237145	ENSG00000232080		902	10148	rs9275532-?	rs9275532	0	9275532	intergenic_variant	1	NR	5e-06	5.30103	(adjusted for HLA shared epitope)	1.75439	[1.23-3.12]	Illumina [133648] (imputed)	N
1	rs9275218	6	32677912	rs9275563	41438	23472185	Mero IL	41338	PLoS One	www.ncbi.nlm.nih.gov/pubmed/23472185	Oligoclonal band status in Scandinavian multiple sclerosis patients is associated with specific genetic risk alleles.	Multiple sclerosis (OCB status)	1,367 European ancestry OCB positive cases, 161 European ancestry OCB negative cases, 428 European ancestry controls	NA	6p21.32	HLA-DQA2	MTCO3P1 - AL662789.1	ENSG00000237145	ENSG00000232080		3180	7870	rs9275563-?	rs9275563	0	9275563	intergenic_variant	1	NR	6e-11	10.2218	(OCB positive vs. controls)	1.75	[1.47-2.04]	Illumina [495970]	N
1	rs9275599	6	32680620	rs9275592	42846	28041642	Carmona FD	42733	Am J Hum Genet	www.ncbi.nlm.nih.gov/pubmed/28041642	A Genome-wide Association Study Identifies Risk Alleles in Plasminogen and P4HA2 Associated with Giant Cell Arteritis.	Giant cell arteritis	2,134 European ancestry cases, 9,125 European ancestry controls	NA	6p21.32	HLA-DQA1, HLA-DQA2	MTCO3P1 - AL662789.1	ENSG00000237145	ENSG00000232080		5888	5162	rs9275592-?	rs9275592	0	9275592	regulatory_region_variant	1	0.11	1e-40	40		2.08	[1.87-2.32]	Illumina [1844133] (imputed)	N
1	rs9275599	6	32681483	rs7454108	42866	28029757	Merkel PA	42732	Arthritis Rheumatol	www.ncbi.nlm.nih.gov/pubmed/28029757	Identification of Functional and Expression Polymorphisms Associated With Risk for Antineutrophil Cytoplasmic Autoantibody-Associated Vasculitis.	Vasculitis associated with antineutrophil cytoplasmic antibody reactive to myeloperoxidase	324 European ancestry cases and 3258 European ancestry controls.	54 European ancestry cases and 1465 European ancestry controls.	6p21.32	HLA-DQA2	MTCO3P1 - AL662789.1	ENSG00000237145	ENSG00000232080		6751	4299	rs7454108-C	rs7454108	0	7454108	regulatory_region_variant	1	0.1	5e-25	24.301		2.73	2.25-3.24	Affymetrix [at least 333035] (imputed)	N
1	rs9275599	6	32681483	rs7454108	43390	26272072	Jiang X	42229	Rheumatology (Oxford)	www.ncbi.nlm.nih.gov/pubmed/26272072	An Immunochip-based interaction study of contrasting interaction effects with smoking in ACPA-positive versus ACPA-negative rheumatoid arthritis.	ACPA-positive rheumatoid arthritis (smoking interaction)	340 European ancestry never-smoker cases, 493 European ancestry ever-smoker cases, 746 European ancestry never-smoker controls, 994 European ancestry ever-smoker controls	187 European ancestry never-smoker cases, 421 European ancestry ever-smoker cases, 461 European ancestry never-smoker controls, 447 European ancestry ever-smoker controls	6p21.32	NR	MTCO3P1 - AL662789.1	ENSG00000237145	ENSG00000232080		6751	4299	rs7454108-?	rs7454108	0	7454108	regulatory_region_variant	1	NR	2e-06	5.69897	(adjusted for HLA shared epitope)	1.72414	[1.22-2.94]	Illumina [133648] (imputed)	N
1	rs9275599	6	32681483	rs7454108	43420	29857070	Gao J	43249	J Invest Dermatol	www.ncbi.nlm.nih.gov/pubmed/29857070	Association study and fine-mapping major histocompatibility complex analysis of pemphigus vulgaris in a Han Chinese population.	Pemphigus vulgaris	240 Han Chinese ancestry cases, 1,031 Han Chinese ancestry controls	252 Han Chinese ancestry cases, 1,852 Han Chinese ancestry controls	6p21.32	NR	MTCO3P1 - AL662789.1	ENSG00000237145	ENSG00000232080		6751	4299	rs7454108-?	rs7454108	0	7454108	regulatory_region_variant	1	NR	3e-12	11.5229	(conditioned on HLA-DRB1*14:04)	3.25	[NR]	Illumina [802980]	N
1	rs9275599	6	32681530	rs3957146	43390	26272072	Jiang X	42229	Rheumatology (Oxford)	www.ncbi.nlm.nih.gov/pubmed/26272072	An Immunochip-based interaction study of contrasting interaction effects with smoking in ACPA-positive versus ACPA-negative rheumatoid arthritis.	ACPA-positive rheumatoid arthritis (smoking interaction)	340 European ancestry never-smoker cases, 493 European ancestry ever-smoker cases, 746 European ancestry never-smoker controls, 994 European ancestry ever-smoker controls	187 European ancestry never-smoker cases, 421 European ancestry ever-smoker cases, 461 European ancestry never-smoker controls, 447 European ancestry ever-smoker controls	6p21.32	NR	MTCO3P1 - AL662789.1	ENSG00000237145	ENSG00000232080		6798	4252	rs3957146-?	rs3957146	0	3957146	regulatory_region_variant	1	NR	1e-06	6	(adjusted for HLA shared epitope)	1.72414	[1.22-2.86]	Illumina [133648] (imputed)	N
1	rs9275599	6	32682019	rs3998159	43390	26272072	Jiang X	42229	Rheumatology (Oxford)	www.ncbi.nlm.nih.gov/pubmed/26272072	An Immunochip-based interaction study of contrasting interaction effects with smoking in ACPA-positive versus ACPA-negative rheumatoid arthritis.	ACPA-positive rheumatoid arthritis (smoking interaction)	340 European ancestry never-smoker cases, 493 European ancestry ever-smoker cases, 746 European ancestry never-smoker controls, 994 European ancestry ever-smoker controls	187 European ancestry never-smoker cases, 421 European ancestry ever-smoker cases, 461 European ancestry never-smoker controls, 447 European ancestry ever-smoker controls	6p21.32	NR	MTCO3P1 - AL662789.1	ENSG00000237145	ENSG00000232080		7287	3763	rs3998159-?	rs3998159	0	3998159	intergenic_variant	1	NR	2e-06	5.69897	(adjusted for HLA shared epitope)	1.72414	[1.22-2.94]	Illumina [133648] (imputed)	N
13	rs10952289	7	150512172	rs10231759	41529	23563607	Berndt SI	41371	Nat Genet	www.ncbi.nlm.nih.gov/pubmed/23563607	Genome-wide meta-analysis identifies 11 new loci for anthropometric traits and provides insights into genetic architecture.	Height	8,097 European ancestry tall individuals, 8,099 European ancestry short individuals	4,872 European ancestry tall individuals, 4,831 European ancestry short individuals	7q36.1	TMEM176A	TMEM176A - AOC1	ENSG00000002933	ENSG00000002726		9964	9543	rs10231759-C	rs10231759	0	10231759	regulatory_region_variant	1	0.28	4e-09	8.39794		1.15	[NR]	Affymetrix, Illumina [~ 2800000] (imputed)	N
13	rs10952289	7	150517022	rs2110001	41206	20881960	Lango Allen H	40450	Nature	www.ncbi.nlm.nih.gov/pubmed/20881960	Hundreds of variants clustered in genomic loci and biological pathways affect human height.	Height	133,653 European ancestry individuals	50,074 European ancestry individuals	7q36.1	TMEM176A	TMEM176A - AOC1	ENSG00000002933	ENSG00000002726		14814	4693	rs2110001-C	rs2110001	0	2110001	regulatory_region_variant	1	0.69	3e-13	12.5229		0.031	[NR] unit decrease	Affymetrix, Illumina [2834208] (imputed)	N
13	rs10952289	7	150542515	rs6977081	43571	30833571	Wiberg A	43528	Nat Commun	www.ncbi.nlm.nih.gov/pubmed/30833571	A genome-wide association analysis identifies 16 novel susceptibility loci for carpal tunnel syndrome.	Carpal tunnel syndrome	12,312 European ancestry cases, 389,344 European ancestry controls	NA	7q36.1	AOC1	AOC1			ENSG00000002726			rs6977081-G	rs6977081	0	6977081	intron_variant	0	0.668	1e-08	8		1.08	[1.05â€“1.11]	Affymetrix [84000000] (imputed)	N
13	rs10952289	7	150542711	rs6977416	43504	30595370	Kichaev G	43461	Am J Hum Genet	www.ncbi.nlm.nih.gov/pubmed/30595370	Leveraging Polygenic Functional Enrichment to Improve GWAS Power.	Lung function (FVC)	approximately 372,000 European ancestry individuals	NA	7q36.1		AOC1			ENSG00000002726			rs6977416-?	rs6977416	0	6977416	intron_variant	0	NR	3e-08	7.52288				NR [~ 8900000] (imputed)	N
6	rs11822234	11	74300441	rs72977282	43290	29691431	Tikkanen E	43214	Sci Rep	www.ncbi.nlm.nih.gov/pubmed/29691431	Biological Insights Into Muscular Strength: Genetic Findings in the UK Biobank.	Hand grip strength	334,825 British ancestry individuals	NA	11q13.4	POLD3	POLD3			ENSG00000077514			rs72977282-A	rs72977282	0	72977282	intron_variant	0	0.4132	9e-10	9.04576		0.002	[0.0014-0.0026] unit decrease	Affymetrix [15275733] (imputed)	N
6	rs61900646	11	74338054	rs10899021	42815	28173075	Niu N	42624	Hum Mol Genet	www.ncbi.nlm.nih.gov/pubmed/28173075	Metformin pharmacogenomics: a genome-wide association study to identify genetic and epigenetic biomarkers involved in metformin anticancer response using human lymphoblastoid cell lines.	Response to metformin (IC50)	up to 96 African American lymphoblastoid cell lines, up to 96 Han Chinese American lymphoblastoid cell lines, up to 96 European ancestry lymphoblastoid cell lines	NA	11q13.4	POLD3	POLD3			ENSG00000077514			rs10899021-?	rs10899021	0	10899021	intron_variant	0	NR	6e-06	5.22185			NR	Affymetrix, Illumina [~ 6700000] (imputed)	N
6	rs11236203	11	74345550	rs3824999	41107	22634755	Dunlop MG	41056	Nat Genet	www.ncbi.nlm.nih.gov/pubmed/22634755	Common variation near CDKN1A, POLD3 and SHROOM2 influences colorectal cancer risk.	Colorectal cancer	8,323 European ancestry cases, 9,457 European ancestry controls	19,513 European ancestry cases, 17,657 European ancestry controls, 1,583 Japanese ancestry cases, 1,898 Japanese ancestry controls	11q13.4	POLD3	POLD3			ENSG00000077514			rs3824999-?	rs3824999	0	3824999	intron_variant	0	NR	4e-10	9.39794		1.08	[1.05-1.10]	Illumina [NR] (imputed)	N
6	rs11236203	11	74345550	rs3824999	42413	25990418	Al-Tassan NA	42144	Sci Rep	www.ncbi.nlm.nih.gov/pubmed/25990418	A new GWAS and meta-analysis with 1000Genomes imputation identifies novel risk variants for colorectal cancer.	Colorectal cancer	7,577 European ancestry cases, 9,979 European ancestry controls	NA	11q13.4	POLD3	POLD3			ENSG00000077514			rs3824999-C	rs3824999	0	3824999	intron_variant	0	0.47	8e-11	10.0969		1.15	[NR]	Affymetrix, Illumina [~ 10000000] (imputed)	N
6	rs11236203	11	74345550	rs3824999	42531	26151821	Schumacher FR	42192	Nat Commun	www.ncbi.nlm.nih.gov/pubmed/26151821	Genome-wide association study of colorectal cancer identifies six new susceptibility loci.	Colorectal cancer	18,299 European ancestry cases, 19,656 European ancestry controls	4,725 East Asian ancestry cases, 9,969 East Asian ancestry controls	11q13.4	POLD3	POLD3			ENSG00000077514			rs3824999-G	rs3824999	0	3824999	intron_variant	0	0.53	1e-06	6		1.07527	[1.05-1.1]	Affymetrix, Illumina [~ 2500000] (imputed)	N
6	rs11236203	11	74345550	rs3824999	43333	29917119	Schmit SL	43267	J Natl Cancer Inst	www.ncbi.nlm.nih.gov/pubmed/29917119	Novel Common Genetic Susceptibility Loci for Colorectal Cancer.	Colorectal cancer	36,948 European ancestry cases, 30,864 European ancestry controls	12,952 European ancestry cases, 48,383 European ancestry controls, 8,580 East Asian ancestry cases, 13,050 East Asian ancestry controls, 1,611 Hispanic cases, 4,330 Hispanic controls, 1,894 African American cases, 4,703 African American controls	11q13.4	NR	POLD3			ENSG00000077514			rs3824999-G	rs3824999	0	3824999	intron_variant	0	0.524	4e-10	9.39794	(EA)	1.07527	[1.05-1.1]	Affymetrix, Illumina [12931465] (imputed)	N
6	rs11236203	11	74345550	rs3824999	43564	30529582	Lu Y	43440	Gastroenterology	www.ncbi.nlm.nih.gov/pubmed/30529582	Large-scale Genome-wide Association Study of East Asians Identifies Loci Associated With Risk for Colorectal Cancer.	Colorectal cancer	22,775 East Asian ancestry cases, 47,731 East Asian ancestry controls	NA	11q13.4	POLD3	POLD3			ENSG00000077514			rs3824999-G	rs3824999	0	3824999	intron_variant	0	0.41	3e-06	5.52288		1.07	[1.04-1.09]	Affymetrix, Illumina [up to 10700000] (imputed)	N
6	rs72979233	11	74355523	rs72979233	43133	29313844	Willems SM	42928	Nat Commun	www.ncbi.nlm.nih.gov/pubmed/29313844	Large-scale GWAS identifies multiple loci for hand grip strength providing biological insights into muscular fitness.	Hand grip strength	142,035 European ancestry individuals	53,145 European ancestry individuals	11q13.4	POLD3	POLD3			ENSG00000077514			rs72979233-A	rs72979233	0	72979233	intron_variant	0	0.757	5e-13	12.301		0.1752	[0.13-0.22] kg increase	Affymetrix [at least 17000000] (imputed)	N
6	rs11236203	11	74374950	rs4420291	43433	30224653	Evangelou E	43360	Nat Genet	www.ncbi.nlm.nih.gov/pubmed/30224653	Genetic analysis of over 1 million people identifies 535 new loci associated with blood pressure traits.	Diastolic blood pressure	757,601 European ancestry individuals	249,262 European ancestry individuals	11q13.4	POLD3	POLD3			ENSG00000077514			rs4420291-A	rs4420291	0	4420291	intron_variant	0	0.5055	6e-10	9.22185		0.0937	[0.064-0.123] mmHg increase	Affymetrix, Illumina [~ 7100000] (imputed)	N
6	rs11822234	11	74385146	rs11822234	43286	29875488	Sun BB	43257	Nature	www.ncbi.nlm.nih.gov/pubmed/29875488	Genomic atlas of the human plasma proteome.	Blood protein levels	3,301 European ancestry individuals	NA	11q13.4	NR	POLD3 - RN7SKP297	ENSG00000077514	ENSG00000223202		4984	11123	rs11822234-T	rs11822234	0	11822234	intergenic_variant	1	0.41	8e-16	15.0969	(Chordin-like protein 2, CHRDL2.6086.15.3)	0.2	[0.16-0.24] unit increase	Affymetrix [10572788] (imputed)	N
6	rs11236213	11	74394369	rs11236213	43504	30595370	Kichaev G	43461	Am J Hum Genet	www.ncbi.nlm.nih.gov/pubmed/30595370	Leveraging Polygenic Functional Enrichment to Improve GWAS Power.	Waist-hip ratio	approximately 458,000 European ancestry individuals	NA	11q13.4		POLD3 - RN7SKP297	ENSG00000077514	ENSG00000223202		14207	1900	rs11236213-?	rs11236213	0	11236213	regulatory_region_variant	1	NR	1e-08	8				NR [~ 8900000] (imputed)	N
7	rs34464763	12	14987096	rs2287226	43290	29691431	Tikkanen E	43214	Sci Rep	www.ncbi.nlm.nih.gov/pubmed/29691431	Biological Insights Into Muscular Strength: Genetic Findings in the UK Biobank.	Hand grip strength	334,825 British ancestry individuals	NA	12p12.3	ART4	C12orf60, ART4			ENSG00000182993, ENSG00000111339			rs2287226-A	rs2287226	0	2287226	intron_variant	0	0.6019	1e-12	12		0.002	[0.0014-0.0026] unit increase	Affymetrix [15275733] (imputed)	N
7	rs34464763	12	14988455	rs1001096	43286	29875488	Sun BB	43257	Nature	www.ncbi.nlm.nih.gov/pubmed/29875488	Genomic atlas of the human plasma proteome.	Blood protein levels	3,301 European ancestry individuals	NA	12p12.3	ART4	C12orf60, ART4			ENSG00000182993, ENSG00000111339			rs1001096-A	rs1001096	0	1001096	intron_variant	0	0.397	1e-254	254	(Ecto-ADP-ribosyltransferase 4, ART4.6576.1.3)	0.74	[0.7-0.78] unit increase	Affymetrix [10572788] (imputed)	N
7	rs34464763	12	14997446	rs3887182	43420	30072576	Emilsson V	43314	Science	www.ncbi.nlm.nih.gov/pubmed/30072576	Co-regulatory networks of human serum proteins link genetics to disease.	Blood protein levels	3,200 European ancestry individuals	NA	12p12.3	ART4	AC007655.1, C12orf60			ENSG00000256339, ENSG00000182993			rs3887182-G	rs3887182	0	3887182	non_coding_transcript_exon_variant	0	0.610938	2e-12	11.699	(MGP)	0.171913	[NR] unit increase	Illumina [> 1000000] (imputed)	N
7	rs34464763	12	14997446	rs3887182	43420	30072576	Emilsson V	43314	Science	www.ncbi.nlm.nih.gov/pubmed/30072576	Co-regulatory networks of human serum proteins link genetics to disease.	Blood protein levels	3,200 European ancestry individuals	NA	12p12.3	ART4	AC007655.1, C12orf60			ENSG00000256339, ENSG00000182993			rs3887182-G	rs3887182	0	3887182	non_coding_transcript_exon_variant	0	0.611	3e-213	212.523	(ART4)	0.721	[0.68-0.76] unit decrease	Illumina [> 1000000] (imputed)	N
7	rs34464763	12	15016236	rs10846071	43290	29691431	Tikkanen E	43214	Sci Rep	www.ncbi.nlm.nih.gov/pubmed/29691431	Biological Insights Into Muscular Strength: Genetic Findings in the UK Biobank.	Hand grip strength	334,825 British ancestry individuals	NA	12p12.3	NA	C12orf60			ENSG00000182993			rs10846071-T	rs10846071	0	10846071	intron_variant	0	0.3949	4e-12	11.3979		0.002	[0.0014-0.0026] unit decrease	Affymetrix [15275733] (imputed)	N
7	rs34464763	12	15050262	rs67482087	43420	30072576	Emilsson V	43314	Science	www.ncbi.nlm.nih.gov/pubmed/30072576	Co-regulatory networks of human serum proteins link genetics to disease.	Blood protein levels	3,200 European ancestry individuals	NA	12p12.3	MGP	C12orf60			ENSG00000182993			rs67482087-T	rs67482087	0	67482087	intron_variant	0	0.644687	8e-182	181.097	(ART4)	0.690051	[NR] unit decrease	Illumina [> 1000000] (imputed)	N
7	rs34464763	12	15050262	rs67482087	43420	30072576	Emilsson V	43314	Science	www.ncbi.nlm.nih.gov/pubmed/30072576	Co-regulatory networks of human serum proteins link genetics to disease.	Blood protein levels	3,200 European ancestry individuals	NA	12p12.3	MGP	C12orf60			ENSG00000182993			rs67482087-T	rs67482087	0	67482087	intron_variant	0	0.645	2e-15	14.699	(MGP)	0.199	[0.15-0.25] unit increase	Illumina [> 1000000] (imputed)	N
7	rs34464763	12	15050737	rs2430689	43391	30048462	Kim SK	43307	PLoS One	www.ncbi.nlm.nih.gov/pubmed/30048462	Identification of 613 new loci associated with heel bone mineral density and a polygenic risk score for bone mineral density, osteoporosis and fracture.	Heel bone mineral density	394,929 European ancestry individuals	NA	12p12.3		C12orf60			ENSG00000182993			rs2430689-?	rs2430689	0	2430689	intron_variant	0	NR	5e-14	13.301		0.0151133	[0.011-0.019] unit increase	Affymetrix [20259828] (imputed)	N
7	rs34464763	12	15050737	rs2430689	43493	30598549	Morris JA	43465	Nat Genet	www.ncbi.nlm.nih.gov/pubmed/30598549	An atlas of genetic influences on osteoporosis in humans and mice.	Heel bone mineral density	426,824 British ancestry individuals	NA	12p12.3	MGP	C12orf60			ENSG00000182993			rs2430689-C	rs2430689	0	2430689	intron_variant	0	0.606953	7e-17	16.1549		0.0157747	[0.012-0.019] unit increase	NR [13737936] (imputed)	N
7	rs34464763	12	15063590	rs2430690	43504	30595370	Kichaev G	43461	Am J Hum Genet	www.ncbi.nlm.nih.gov/pubmed/30595370	Leveraging Polygenic Functional Enrichment to Improve GWAS Power.	Heel bone mineral density	approximately 446,000 European ancestry individuals	NA	12p12.3		C12orf60 - ERP27	ENSG00000182993	ENSG00000139055		4070	3379	rs2430690-?	rs2430690	0	2430690	intergenic_variant	1	NR	3e-15	14.5229				NR [~ 8900000] (imputed)	N
7	rs34464763	12	15063995	rs11614333	43133	29313844	Willems SM	42928	Nat Commun	www.ncbi.nlm.nih.gov/pubmed/29313844	Large-scale GWAS identifies multiple loci for hand grip strength providing biological insights into muscular fitness.	Hand grip strength	142,035 European ancestry individuals	53,145 European ancestry individuals	12p12.3	ERP27	C12orf60 - ERP27	ENSG00000182993	ENSG00000139055		4475	2974	rs11614333-C	rs11614333	0	11614333	intergenic_variant	1	0.623	2e-12	11.699		0.1601	[0.12-0.2] kg increase	Affymetrix [at least 17000000] (imputed)	N
4	rs3118903	13	51066623	rs1262778	40283	20351715	Liu Y	40267	Mol Psychiatry	www.ncbi.nlm.nih.gov/pubmed/20351715	Meta-analysis of genome-wide association data of bipolar disorder and major depressive disorder.	Bipolar disorder or major depressive disorder	4,387 European and unknown ancestry bipolar disorder cases, 1,695 major depressive disorder cases, 7,970 European and unknown ancestry controls	NA	13q14.3	intergenic	DLEU1			ENSG00000176124			rs1262778-?	rs1262778	0	1262778	intron_variant	0	NR	8e-06	5.09691				Affymetrix, Perlegen [1472580] (imputed)	N
4	rs3118903	13	51082944	rs157165	43504	30595370	Kichaev G	43461	Am J Hum Genet	www.ncbi.nlm.nih.gov/pubmed/30595370	Leveraging Polygenic Functional Enrichment to Improve GWAS Power.	Heel bone mineral density	approximately 446,000 European ancestry individuals	NA	13q14.3		DLEU1			ENSG00000176124			rs157165-?	rs157165	0	157165	intron_variant	0	NR	3e-42	41.5229				NR [~ 8900000] (imputed)	N
4	rs3118903	13	51087443	rs202346	42880	28139693	Hoffmann TJ	42766	Nat Commun	www.ncbi.nlm.nih.gov/pubmed/28139693	Genome-wide association study of prostate-specific antigen levels identifies novel loci independent of prostate cancer.	Prostate-specific antigen levels	28,503 European ancestry individuals	2,716 Latino individuals, 2,518 East Asian ancestry individuals, 1,585 African American individuals, 6,193 European ancestry individuals (later diagnosed with prostate cancer), 5,603 European ancestry individuals	13q14.3	DLEU1	DLEU1			ENSG00000176124			rs202346-A	rs202346	0	202346	intron_variant	0	0.25	3e-22	21.5229		0.061691	[0.049-0.074] unit increase	Affymetrix [10109774] (imputed)	N
4	rs3118903	13	51088356	rs1638703	43558	30410027	Gudmundsson J	43412	Nat Commun	www.ncbi.nlm.nih.gov/pubmed/30410027	Genome-wide associations for benign prostatic hyperplasia reveal a genetic correlation with serum levels of PSA.	Benign prostatic hyperplasia and lower urinary tract symptoms	20,621 European ancestry cases, 280,541 European ancestry controls	NA	13q14.3	DLEU1	DLEU1			ENSG00000176124			rs1638703-C	rs1638703	0	1638703	intron_variant	0	0.256	2e-15	14.699		1.11	[1.08-1.14]	Affymetrix, Illumina [42907111] (imputed)	N
4	rs3118903	13	51088356	rs1638703	43559	30410027	Gudmundsson J	43412	Nat Commun	www.ncbi.nlm.nih.gov/pubmed/30410027	Genome-wide associations for benign prostatic hyperplasia reveal a genetic correlation with serum levels of PSA.	Benign prostatic hyperplasia and lower urinary tract symptoms (prostate cancer excluded)	18,138 European ancestry cases, 277,213 European ancestry controls	NA	13q14.3		DLEU1			ENSG00000176124			rs1638703-C	rs1638703	0	1638703	intron_variant	0	0.256	1e-14	14		1.11	[1.08-1.14]	Affymetrix, Illumina [42907111] (imputed)	N
4	rs3118903	13	51105334	rs3118905	41206	20881960	Lango Allen H	40450	Nature	www.ncbi.nlm.nih.gov/pubmed/20881960	Hundreds of variants clustered in genomic loci and biological pathways affect human height.	Height	133,653 European ancestry individuals	50,074 European ancestry individuals	13q14.3	DLEU7	DLEU1			ENSG00000176124			rs3118905-A	rs3118905	0	3118905	intron_variant	0	0.29	1e-45	45		0.056	[NR] unit decrease	Affymetrix, Illumina [2834208] (imputed)	N
4	rs3118903	13	51105334	rs3118905	42200	25429064	He M	41969	Hum Mol Genet	www.ncbi.nlm.nih.gov/pubmed/25429064	Meta-analysis of genome-wide association studies of adult height in East Asians identifies 17 novel loci.	Height	36,227 East Asian ancestry individuals	57,699 East Asian ancestry individuals	13q14.3	DLEU7	DLEU1			ENSG00000176124			rs3118905-A	rs3118905	0	3118905	intron_variant	0	0.02	5e-06	5.30103		0.1	[0.055-0.145] unit decrease	Affymetrix, Illumina [2704730] (imputed)	N
4	rs3118903	13	51105334	rs3118905	42271	25282103	Wood AR	41917	Nat Genet	www.ncbi.nlm.nih.gov/pubmed/25282103	Defining the role of common variation in the genomic and biological architecture of adult human height.	Height	253,288 European ancestry individuals	80,067 European ancestry individuals	13q14.3	DLEU7	DLEU1			ENSG00000176124			rs3118905-A	rs3118905	0	3118905	intron_variant	0	0.281	1e-69	69		0.058	[0.052-0.064] unit decrease	Affymetrix, Illumina, Perlegen [2550858] (imputed)	N
4	rs3118903	13	51106788	rs3118906	41425	23449627	Cousminer DL	41332	Hum Mol Genet	www.ncbi.nlm.nih.gov/pubmed/23449627	Genome-wide association and longitudinal analyses reveal genetic loci linking pubertal height growth, pubertal timing and childhood adiposity.	Pubertal anthropometrics	up to 5,043 European ancestry males, up to 5,756 European ancestry females	NA	13q14.3	DLEU7	DLEU1			ENSG00000176124			rs3118906-G	rs3118906	0	3118906	intron_variant	0	0.69	5e-06	5.30103	(Pubertal growth)	0.07	[0.043-0.097] unit increase	Affymetrix, Illumina [~ 2500000] (imputed)	N
4	rs3118903	13	51106788	rs3118906	41529	23563607	Berndt SI	41371	Nat Genet	www.ncbi.nlm.nih.gov/pubmed/23563607	Genome-wide meta-analysis identifies 11 new loci for anthropometric traits and provides insights into genetic architecture.	Height	8,097 European ancestry tall individuals, 8,099 European ancestry short individuals	4,872 European ancestry tall individuals, 4,831 European ancestry short individuals	13q14.3	DLEU7	DLEU1			ENSG00000176124			rs3118906-G	rs3118906	0	3118906	intron_variant	0	0.72	2e-24	23.699		1.26	[NR]	Affymetrix, Illumina [~ 2800000] (imputed)	N
4	rs3118903	13	51106788	rs3118906	43391	30048462	Kim SK	43307	PLoS One	www.ncbi.nlm.nih.gov/pubmed/30048462	Identification of 613 new loci associated with heel bone mineral density and a polygenic risk score for bone mineral density, osteoporosis and fracture.	Heel bone mineral density	394,929 European ancestry individuals	NA	13q14.3		DLEU1			ENSG00000176124			rs3118906-?	rs3118906	0	3118906	intron_variant	0	NR	7e-33	32.1549		0.0272393	[0.023-0.032] unit decrease	Affymetrix [20259828] (imputed)	N
4	rs3118903	13	51106788	rs3118906	43493	30598549	Morris JA	43465	Nat Genet	www.ncbi.nlm.nih.gov/pubmed/30598549	An atlas of genetic influences on osteoporosis in humans and mice.	Heel bone mineral density	426,824 British ancestry individuals	NA	13q14.3	DLEU1	DLEU1			ENSG00000176124			rs3118906-G	rs3118906	0	3118906	intron_variant	0	0.723255	2e-29	28.699		0.0236465	[0.02-0.028] unit decrease	NR [13737936] (imputed)	N
4	rs3118903	13	51109955	rs3118910	42878	25673412	Shungin D	42047	Nature	www.ncbi.nlm.nih.gov/pubmed/25673412	New genetic loci link adipose and insulin biology to body fat distribution.	Hip circumference	up to 56,910 European ancestry men, up to 86,570 European ancestry women	up to 36,570 European ancestry men, 30,172 European ancestry women, 915 Filipino ancestry men, 735 Filipino ancestry women, 2,351 African American/Afro-Caribbean ancestry men, 6,258 African American/Afro-Caribbean ancestry women, 2,285 South Asian ancestry men, 506 South Asian ancestry women, 195 Seychellois ancestry men, 266 Seychellois ancestry women	13q14.3	DLEU7	DLEU1			ENSG00000176124			rs3118910-T	rs3118910	0	3118910	intron_variant	0	0.226	2e-07	6.69897	(EA)	0.0218	[0.014-0.03] unit decrease	Affymetrix, Illumina, Perlegen [up to 2542447] (imputed)	N
4	rs3118903	13	51109955	rs3118910	42878	25673412	Shungin D	42047	Nature	www.ncbi.nlm.nih.gov/pubmed/25673412	New genetic loci link adipose and insulin biology to body fat distribution.	Hip circumference	up to 56,910 European ancestry men, up to 86,570 European ancestry women	up to 36,570 European ancestry men, 30,172 European ancestry women, 915 Filipino ancestry men, 735 Filipino ancestry women, 2,351 African American/Afro-Caribbean ancestry men, 6,258 African American/Afro-Caribbean ancestry women, 2,285 South Asian ancestry men, 506 South Asian ancestry women, 195 Seychellois ancestry men, 266 Seychellois ancestry women	13q14.3	DLEU7	DLEU1			ENSG00000176124			rs3118910-T	rs3118910	0	3118910	intron_variant	0	0.226	3e-12	11.5229	(EA, men)	0.0407	[0.029-0.052] unit decrease	Affymetrix, Illumina, Perlegen [up to 2542447] (imputed)	N
4	rs3118903	13	51111355	rs3116602	39708	18391952	Weedon MN	39544	Nat Genet	www.ncbi.nlm.nih.gov/pubmed/18391952	Genome-wide association analysis identifies 20 loci that influence adult height.	Height	13,665 European ancestry individuals	16,482 European ancestry individuals	13q14.3	DLEU7	DLEU1			ENSG00000176124			rs3116602-G	rs3116602	0	3116602	intron_variant	0	0.21	7e-09	8.1549		0.04	[0.00-0.07] s.d. decrease (males)	Affymetrix [402951]	N
4	rs3118903	13	51116901	rs3118914	39925	19343178	Soranzo N	39906	PLoS Genet	www.ncbi.nlm.nih.gov/pubmed/19343178	Meta-analysis of genome-wide scans for human adult stature identifies novel Loci and associations with measures of skeletal frame size.	Height	12,611 European ancestry individuals	7,187 European ancestry individuals	13q14.3	DLEU7	DLEU1			ENSG00000176124			rs3118914-?	rs3118914	0	3118914	intron_variant	0	0.39	4e-10	9.39794		0.08	[0.05-0.11] s.d. decrease	Illumina [229216]	N
9	rs12914590	15	58246802	rs3204689	41949	24728293	Styrkarsdottir U	41742	Nat Genet	www.ncbi.nlm.nih.gov/pubmed/24728293	Severe osteoarthritis of the hand associates with common variants within the ALDH1A2 gene and with rare variants at 1p31.	Osteoarthritis (hand, severe)	623 European ancestry cases, 69,153 European ancestry controls	214 European ancestry cases, 8,172 European ancestry controls	15q21.3	ALDH1A2	ALDH1A2			ENSG00000128918			rs3204689-C	rs3204689	0	3204689	3_prime_UTR_variant	0	0.52	1e-11	11		1.46	[1.31-1.63]	Illumina [34200000] (imputed)	N
9	rs12914590	15	58253106	rs3784262	41739	24121790	Levine DM	41560	Nat Genet	www.ncbi.nlm.nih.gov/pubmed/24121790	A genome-wide association study identifies new susceptibility loci for esophageal adenocarcinoma and Barrett's esophagus.	Barrett's esophagus	2,416 European ancestry cases, 3,206 European ancestry controls	759 European ancestry cases, 6,911 European ancestry controls	15q21.3	NR	ALDH1A2			ENSG00000128918			rs3784262-A	rs3784262	0	3784262	intron_variant	0	0.54	4e-07	6.39794		1.1765	[1.11-1.25]	Illumina [922031]	N
9	rs12914590	15	58253106	rs3784262	41739	24121790	Levine DM	41560	Nat Genet	www.ncbi.nlm.nih.gov/pubmed/24121790	A genome-wide association study identifies new susceptibility loci for esophageal adenocarcinoma and Barrett's esophagus.	Digestive system disease (Barrett's esophagus and esophageal adenocarcinoma combined)	3,928 European ancestry cases, 3,207 European ancestry controls	1,636 European ancestry cases, 6,911 European ancestry controls	15q21.3	NR	ALDH1A2			ENSG00000128918			rs3784262-A	rs3784262	0	3784262	intron_variant	0	0.54	7e-07	6.1549		1.1364	[1.09-1.2]	Illumina [922031]	N
9	rs12911981	15	58362025	rs2464469	42807	27527254	Gharahkhani P	42594	Lancet Oncol	www.ncbi.nlm.nih.gov/pubmed/27527254	Genome-wide association studies in oesophageal adenocarcinoma and Barrett's oesophagus: a large-scale meta-analysis.	Barrett's esophagus or Esophageal adenocarcinoma	6,167 European ancestry Barrett's oesophagus cases, 4,112 European ancestry esophageal adenocarcinoma cases, 17,159 European ancestry controls	NA	15q21.3	ALDH1A2	AC025431.1, ALDH1A2			ENSG00000259285, ENSG00000128918			rs2464469-G	rs2464469	0	2464469	intron_variant	0		5e-10	9.30103		1.12	[1.09-1.18]	Illumina [11951684] (imputed)	N
8	rs2303083	16	24728227	rs12708665	43493	30535121	Gao XR	43441	Hum Mol Genet	www.ncbi.nlm.nih.gov/pubmed/30535121	Genome-wide association analyses identify 139 loci associated with macular thickness in the UK Biobank cohort.	Macular thickness	59,814 European ancestry individuals	8,609 European ancestry individuals	16p12.1	LINC01567, TNRC6A	TNRC6A			ENSG00000090905			rs12708665-?	rs12708665	0	12708665	intron_variant	0	NR	3e-09	8.52288		0.422	[0.27-0.57] unit decrease	Affymetrix [11100000] (imputed)	N
8	rs2303083	16	24728227	rs12708665	43552	30643251	Liu M	43479	Nat Genet	www.ncbi.nlm.nih.gov/pubmed/30643251	Association studies of up to 1.2 million individuals yield new insights into the genetic etiology of tobacco and alcohol use.	Smoking cessation (MTAG)	up to 820,192 European ancestry individuals	NA	16p12.1	NR	TNRC6A			ENSG00000090905			rs12708665-G	rs12708665	0	12708665	intron_variant	0	0.712	9e-10	9.04576		0.0104373	[0.0071-0.0138] unit increase	NR [9732723] (imputed)	N
8	rs2303083	16	24730230	rs2188717	43504	30595370	Kichaev G	43461	Am J Hum Genet	www.ncbi.nlm.nih.gov/pubmed/30595370	Leveraging Polygenic Functional Enrichment to Improve GWAS Power.	Systolic blood pressure	approximately 422,000 European ancestry individuals	NA	16p12.1		TNRC6A			ENSG00000090905			rs2188717-?	rs2188717	0	2188717	intron_variant	0	NR	2e-18	17.699				NR [~ 8900000] (imputed)	N
8	rs2303083	16	24730230	rs2188717	43531	30578418	Giri A	43455	Nat Genet	www.ncbi.nlm.nih.gov/pubmed/30578418	Trans-ethnic association study of blood pressure determinants in over 750,000 individuals.	Systolic blood pressure	365,998 European ancestry individuals, 63,490 African ancestry individuals, 22,802 Hispanic individuals, 4,792 Asian ancestry individuals, 2,695 Native American ancestry individuals	299,024 European ancestry individuals, 17,277 individuals	16p12.1	TNRC6A	TNRC6A			ENSG00000090905			rs2188717-T	rs2188717	0	2188717	intron_variant	0	0.1825	1e-13	13		0.3316	[0.24-0.42] mmHg decrease	Affymetrix [NR] (imputed)	N
8	rs2303083	16	24733141	rs200541	43506	27841878	Hoffmann TJ	42688	Nat Genet	www.ncbi.nlm.nih.gov/pubmed/27841878	Genome-wide association analyses using electronic health records identify new loci influencing blood pressure variation.	Pulse pressure	295,529 European ancestry individuals, 8,231 Latino individuals, 3,058 African American individuals, 2,029 African British individuals, 7,701 East Asian ancestry individuals, 2,735 South Asian ancestry individuals, 1,979 mixed and unknown ancestry individuals	NA	16p12.1	RBBP6, TNRC6A	TNRC6A			ENSG00000090905			rs200541-A	rs200541	0	200541	intron_variant	0		8e-08	7.09691		0.175	unit decrease	Affymetrix [at least 2696785] (imputed)	N
8	rs2303083	16	24733141	rs200541	43506	27841878	Hoffmann TJ	42688	Nat Genet	www.ncbi.nlm.nih.gov/pubmed/27841878	Genome-wide association analyses using electronic health records identify new loci influencing blood pressure variation.	Systolic blood pressure	295,529 European ancestry individuals, 8,231 Latino individuals, 3,058 African American individuals, 2,029 African British individuals, 7,701 East Asian ancestry individuals, 2,735 South Asian ancestry individuals, 1,979 mixed and unknown ancestry individuals	NA	16p12.1	RBBP6, TNRC6A	TNRC6A			ENSG00000090905			rs200541-A	rs200541	0	200541	intron_variant	0		9e-09	8.04576		0.281	unit decrease	Affymetrix [at least 2696785] (imputed)	N
8	rs2303083	16	24741686	rs7202252	43487	29500382	Nagel M	43161	Nat Commun	www.ncbi.nlm.nih.gov/pubmed/29500382	Item-level analyses reveal genetic heterogeneity in neuroticism.	Experiencing mood swings	373,733 European ancestry individuals	NA	16p12.1	TNRC6A	TNRC6A			ENSG00000090905			rs7202252-T	rs7202252	0	7202252	intron_variant	0	0.266568	5e-08	7.30103		5.46	z score decrease	NR [10847151] (imputed)	N
8	rs2303083	16	24752641	rs200534	43531	30578418	Giri A	43455	Nat Genet	www.ncbi.nlm.nih.gov/pubmed/30578418	Trans-ethnic association study of blood pressure determinants in over 750,000 individuals.	Pulse pressure	365,998 European ancestry individuals, 63,490 African ancestry individuals, 22,802 Hispanic individuals, 4,792 Asian ancestry individuals, 2,695 Native American ancestry individuals	299,024 European ancestry individuals, 17,277 individuals	16p12.1	TNRC6A	TNRC6A			ENSG00000090905			rs200534-G	rs200534	0	200534	intron_variant	0	0.7338	3e-10	9.52288		0.1758	[0.12-0.23] mmHg increase	Affymetrix [NR] (imputed)	N
8	rs2303083	16	24759131	rs200528	43573	30940143	Zhu Z	43557	Respir Res	www.ncbi.nlm.nih.gov/pubmed/30940143	Genetic overlap of chronic obstructive pulmonary disease and cardiovascular disease-related traits: a large-scale genome-wide cross-trait analysis.	Chronic obstructive pulmonary disease or high blood pressure (pleiotropy)	12,550 European and unknown ancestry chronic obstructive pulmonary disease cases, 46,368 European and unknown ancestry controls, 144,793 European ancestry high blood pressure cases, 313,761 European ancestry controls	NA	16p12.1	SLC5A11, TNRC6A	TNRC6A			ENSG00000090905			rs200528-?	rs200528	0	200528	intron_variant	0	NR	1e-08	8				Affymetrix [up to 7325140] (imputed)	N
8	rs2303083	16	24775438	rs12930481	43552	30643251	Liu M	43479	Nat Genet	www.ncbi.nlm.nih.gov/pubmed/30643251	Association studies of up to 1.2 million individuals yield new insights into the genetic etiology of tobacco and alcohol use.	Age of smoking initiation (MTAG)	up to 931,815 European ancestry individuals	NA	16p12.1	NR	TNRC6A			ENSG00000090905			rs12930481-G	rs12930481	0	12930481	intron_variant	0	0.277	6e-11	10.2218		0.0107512	[0.0075-0.014] unit increase	NR [9732723] (imputed)	N
8	rs2303083	16	24784475	rs7204281	43502	30595370	Kichaev G	43461	Am J Hum Genet	www.ncbi.nlm.nih.gov/pubmed/30595370	Leveraging Polygenic Functional Enrichment to Improve GWAS Power.	Body mass index	approximately 458,000 European ancestry individuals	NA	16p12.1		TNRC6A			ENSG00000090905			rs7204281-?	rs7204281	0	7204281	intron_variant	0	NR	5e-12	11.301				NR [~ 8900000] (imputed)	N
8	rs2303083	16	24788645	rs11639856	43350	27618448	Liu C	42644	Nat Genet	www.ncbi.nlm.nih.gov/pubmed/27618448	Meta-analysis identifies common and rare variants influencing blood pressure and overlapping with metabolic trait loci.	Pulse pressure	120,473 European ancestry individuals, 21,503 African American individuals, 4,586 Hispanic individuals	154,543 European ancestry individuals, 26,183 South Asian ancestry individuals	16p12.1	TNRC6A	TNRC6A			ENSG00000090905			rs11639856-A	rs11639856	0	11639856	missense_variant	0	0.193	2e-08	7.69897		0.23	[0.15-0.31] unit decrease	Illumina [247039]	N
8	rs2303083	16	24788645	rs11639856	43350	27618448	Liu C	42644	Nat Genet	www.ncbi.nlm.nih.gov/pubmed/27618448	Meta-analysis identifies common and rare variants influencing blood pressure and overlapping with metabolic trait loci.	Systolic blood pressure	120,473 European ancestry individuals, 21,503 African American individuals, 4,586 Hispanic individuals	154,543 European ancestry individuals, 26,183 South Asian ancestry individuals	16p12.1	TNRC6A	TNRC6A			ENSG00000090905			rs11639856-A	rs11639856	0	11639856	missense_variant	0	0.193	1e-08	8		0.34	[0.22-0.46] unit decrease	Illumina [247039]	N
8	rs2303083	16	24803620	rs1862451	43416	30038396	Lee JJ	43304	Nat Genet	www.ncbi.nlm.nih.gov/pubmed/30038396	Gene discovery and polygenic prediction from a genome-wide association study of educational attainment in 1.1 million individuals.	Cognitive performance	257,841 European ancestry individuals	NA	16p12.1	Intergenic	TNRC6A			ENSG00000090905			rs1862451-A	rs1862451	0	1862451	intron_variant	0	0.7302	3e-10	9.52288		0.0202	[0.014-0.026] unit decrease	Affymetrix, Illumina [10100000] (imputed)	N
8	rs2303083	16	24803620	rs1862451	43416	30038396	Lee JJ	43304	Nat Genet	www.ncbi.nlm.nih.gov/pubmed/30038396	Gene discovery and polygenic prediction from a genome-wide association study of educational attainment in 1.1 million individuals.	Cognitive performance (MTAG)	402,382 European ancestry individuals	NA	16p12.1	Intergenic	TNRC6A			ENSG00000090905			rs1862451-A	rs1862451	0	1862451	intron_variant	0	0.7302	7e-12	11.1549	(MTAG)	0.0177	[0.013-0.023] unit decrease	Affymetrix, Illumina [7100000] (imputed)	N
8	rs2303083	16	24848471	rs7186308	43504	30595370	Kichaev G	43461	Am J Hum Genet	www.ncbi.nlm.nih.gov/pubmed/30595370	Leveraging Polygenic Functional Enrichment to Improve GWAS Power.	White blood cell count	approximately 444,000 European ancestry individuals	NA	16p12.1		TNRC6A - SLC5A11	ENSG00000090905	ENSG00000158865		9518	8691	rs7186308-?	rs7186308	0	7186308	intergenic_variant	1	NR	4e-09	8.39794				NR [~ 8900000] (imputed)	N
8	rs2303083	16	24856208	rs34365165	43493	30598549	Morris JA	43465	Nat Genet	www.ncbi.nlm.nih.gov/pubmed/30598549	An atlas of genetic influences on osteoporosis in humans and mice.	Heel bone mineral density	426,824 British ancestry individuals	NA	16p12.1	SLC5A11	TNRC6A - SLC5A11	ENSG00000090905	ENSG00000158865		17255	954	rs34365165-G	rs34365165	0	34365165	regulatory_region_variant	1	0.806101	6e-10	9.22185		0.0144589	[0.0099-0.019] unit increase	NR [13737936] (imputed)	N
8	rs2303083	16	24879963	rs12926788	41843	24324551	Deng X	41598	PLoS One	www.ncbi.nlm.nih.gov/pubmed/24324551	Genome wide association study (GWAS) of Chagas cardiomyopathy in Trypanosoma cruzi seropositive subjects.	Ejection fraction in Tripanosoma cruzi seropositivity	580 Brazilian ancestry individuals	NA	16p12.1	NR	SLC5A11			ENSG00000158865			rs12926788-?	rs12926788	0	12926788	intron_variant	0	NR	5e-06	5.30103				Affymetrix [5486770] (imputed)	N
3	rs62102286	18	46959500	rs9967417	41206	20881960	Lango Allen H	40450	Nature	www.ncbi.nlm.nih.gov/pubmed/20881960	Hundreds of variants clustered in genomic loci and biological pathways affect human height.	Height	133,653 European ancestry individuals	50,074 European ancestry individuals	18q21.1	DYM	DYM, AC100778.1			ENSG00000141627, ENSG00000263895			rs9967417-C	rs9967417	0	9967417	intron_variant	0	0.58	9e-25	24.0458		0.038	[NR] unit decrease	Affymetrix, Illumina [2834208] (imputed)	N
3	rs62102286	18	46959500	rs9967417	41529	23563607	Berndt SI	41371	Nat Genet	www.ncbi.nlm.nih.gov/pubmed/23563607	Genome-wide meta-analysis identifies 11 new loci for anthropometric traits and provides insights into genetic architecture.	Height	8,097 European ancestry tall individuals, 8,099 European ancestry short individuals	4,872 European ancestry tall individuals, 4,831 European ancestry short individuals	18q21.1	DYM	DYM, AC100778.1			ENSG00000141627, ENSG00000263895			rs9967417-G	rs9967417	0	9967417	intron_variant	0	0.42	5e-09	8.30103		1.13	[NR]	Affymetrix, Illumina [~ 2800000] (imputed)	N
3	rs549201	18	46991160	rs8099594	39708	18391952	Weedon MN	39544	Nat Genet	www.ncbi.nlm.nih.gov/pubmed/18391952	Genome-wide association analysis identifies 20 loci that influence adult height.	Height	13,665 European ancestry individuals	16,482 European ancestry individuals	18q21.1	DYM	DYM - PRR13P4	ENSG00000141627	ENSG00000264971		3443	5013	rs8099594-A	rs8099594	0	8099594	regulatory_region_variant	1	0.65	3e-07	6.52288		0.05	[0.02-0.08] s.d. increase (males)	Affymetrix [402951]	N
12	rs79723785	19	55879672	rs4252548	43486	30374069	Styrkarsdottir U	43402	Nat Genet	www.ncbi.nlm.nih.gov/pubmed/30374069	Meta-analysis of Icelandic and UK data sets identifies missense variants in SMO, IL11, COL11A1 and 13 more new loci associated with osteoarthritis.	Osteoarthritis (hip)	17,151 European ancestry cases, 596,639 European ancestry controls	NA	19q13.42	IL11	IL11			ENSG00000095752			rs4252548-T	rs4252548	0	4252548	missense_variant	0	NR	2e-11	10.699	(additive)	1.3	[1.20-1.4]	Affymetrix, Illumina [11554240] (imputed)	N
12	rs79723785	19	55879672	rs4252548	43504	30595370	Kichaev G	43461	Am J Hum Genet	www.ncbi.nlm.nih.gov/pubmed/30595370	Leveraging Polygenic Functional Enrichment to Improve GWAS Power.	Lung function (FVC)	approximately 372,000 European ancestry individuals	NA	19q13.42		IL11			ENSG00000095752			rs4252548-?	rs4252548	0	4252548	missense_variant	0	NR	5e-09	8.30103				NR [~ 8900000] (imputed)	N
12	rs79723785	19	55879672	rs4252548	43504	30664745	Tachmazidou I	43486	Nat Genet	www.ncbi.nlm.nih.gov/pubmed/30664745	Identification of new therapeutic targets for osteoarthritis through genome-wide analyses of UK Biobank data.	Osteoarthritis (hip)	15,704 European ancestry cases, 378,169 European ancestry controls	NA	19q13.42	NR	IL11			ENSG00000095752			rs4252548-T	rs4252548	0	4252548	missense_variant	0	0.02	2e-12	11.699		1.32	[1.22-1.43]	Affymetrix, Illumina [up to 17000000] (imputed)	N
2	rs6058093	20	32903904	rs6142137	43493	30598549	Morris JA	43465	Nat Genet	www.ncbi.nlm.nih.gov/pubmed/30598549	An atlas of genetic influences on osteoporosis in humans and mice.	Heel bone mineral density	426,824 British ancestry individuals	NA	20q11.22	AHCY	AHCY - AL356299.1	ENSG00000101444	ENSG00000234087		4296	31573	rs6142137-T	rs6142137	0	6142137	intergenic_variant	1	0.573652	2e-11	10.699		0.0140858	[0.01-0.0182] unit decrease	NR [13737936] (imputed)	N
2	rs6058093	20	33020957	rs13044413	43363	28869591	Kemp JP	42982	Nat Genet	www.ncbi.nlm.nih.gov/pubmed/28869591	Identification of 153 new loci associated with heel bone mineral density and functional involvement of GPC6 in osteoporosis.	Heel bone mineral density	76,067 European ancestry women, 66,420 European ancestry men	NA	20q11.22	ITCH	ITCH			ENSG00000078747			rs13044413-A	rs13044413	0	13044413	intron_variant	0	0.560246	2e-06	5.69897	(women)	0.022708	[0.014-0.032] unit decrease	NR [17166351] (imputed)	N
2	rs6058093	20	33020957	rs13044413	43363	28869591	Kemp JP	42982	Nat Genet	www.ncbi.nlm.nih.gov/pubmed/28869591	Identification of 153 new loci associated with heel bone mineral density and functional involvement of GPC6 in osteoporosis.	Heel bone mineral density	76,067 European ancestry women, 66,420 European ancestry men	NA	20q11.22	ITCH	ITCH			ENSG00000078747			rs13044413-A	rs13044413	0	13044413	intron_variant	0	0.561168	2e-14	13.699		0.026206	[0.02-0.033] unit decrease	NR [17166351] (imputed)	N
2	rs6058093	20	33020957	rs13044413	43363	28869591	Kemp JP	42982	Nat Genet	www.ncbi.nlm.nih.gov/pubmed/28869591	Identification of 153 new loci associated with heel bone mineral density and functional involvement of GPC6 in osteoporosis.	Heel bone mineral density	76,067 European ancestry women, 66,420 European ancestry men	NA	20q11.22	ITCH	ITCH			ENSG00000078747			rs13044413-A	rs13044413	0	13044413	intron_variant	0	0.562225	5e-10	9.30103	(men)	0.0317443	[0.022-0.042] unit decrease	NR [17166351] (imputed)	N
2	rs6058093	20	33020957	rs13044413	43391	30048462	Kim SK	43307	PLoS One	www.ncbi.nlm.nih.gov/pubmed/30048462	Identification of 613 new loci associated with heel bone mineral density and a polygenic risk score for bone mineral density, osteoporosis and fracture.	Heel bone mineral density	394,929 European ancestry individuals	NA	20q11.22		ITCH			ENSG00000078747			rs13044413-?	rs13044413	0	13044413	intron_variant	0	NR	8e-23	22.0969		0.0198509	[0.016-0.024] unit decrease	Affymetrix [20259828] (imputed)	N
2	rs6058093	20	33036482	rs6059844	43504	30595370	Kichaev G	43461	Am J Hum Genet	www.ncbi.nlm.nih.gov/pubmed/30595370	Leveraging Polygenic Functional Enrichment to Improve GWAS Power.	Lung function (FEV1/FVC)	approximately 370,000 European ancestry individuals	NA	20q11.22		ITCH			ENSG00000078747			rs6059844-?	rs6059844	0	6059844	intron_variant	0	NR	3e-12	11.5229				NR [~ 8900000] (imputed)	N
2	rs6058093	20	33142823	rs6058078	43542	30643258	Karlsson Linner R	43479	Nat Genet	www.ncbi.nlm.nih.gov/pubmed/30643258	Genome-wide association analyses of risk tolerance and risky behaviors in over 1 million individuals identify hundreds of loci and shared genetic influences.	Smoking status (ever vs never smokers)	518,633 European ancestry individuals	NA	20q11.22	PIGU	MAP1LC3A			ENSG00000101460			rs6058078-C	rs6058078	0	6058078	intron_variant	0	0.4853	3e-08	7.52288		0.0119951	[0.0077-0.0162] unit decrease	Affymetrix [11514654] (imputed)	N
2	rs6058093	20	33157217	rs6087600	43552	30643251	Liu M	43479	Nat Genet	www.ncbi.nlm.nih.gov/pubmed/30643251	Association studies of up to 1.2 million individuals yield new insights into the genetic etiology of tobacco and alcohol use.	Smoking initiation (ever regular vs never regular) (MTAG)	up to 1,359,002 European ancestry individuals	NA	20q11.22	NR	PIGU			ENSG00000101464			rs6087600-C	rs6087600	0	6087600	intron_variant	0	0.498	5e-08	7.30103		0.0060548	[0.0039-0.0082] unit decrease	NR [9732723] (imputed)	N
2	rs6058093	20	33175466	rs6059932	43439	30289880	Qi G	43378	PLoS Genet	www.ncbi.nlm.nih.gov/pubmed/30289880	Heritability informed power optimization (HIPO) leads to enhanced detection of genetic associations across multiple traits.	Lipid traits (pleiotropy) (HIPO component 1)	188,577 European ancestry individuals	NA	20q11.22	PIGU	PIGU			ENSG00000101464			rs6059932-?	rs6059932	0	6059932	intron_variant	0	NR	1e-09	9				NR [1800000]	N
2	rs6058093	20	33213196	rs6058093	42922	28452372	Gorski M	42853	Sci Rep	www.ncbi.nlm.nih.gov/pubmed/28452372	1000 Genomes-based meta-analysis identifies 10 novel loci for kidney function.	Glomerular filtration rate (creatinine)	110,517 European ancestry individuals		20q11.22	TP53INP2	PIGU			ENSG00000101464			rs6058093-A	rs6058093	0	6058093	intron_variant	0	NR	2e-13	12.699		0.0074	[0.0054-0.0094] unit decrease	Affymetrix, Illumina [up to 10971307] (imputed)	N
2	rs6058093	20	33278101	rs6059988	43509	29507422	Hoffmann TJ	43164	Nat Genet	www.ncbi.nlm.nih.gov/pubmed/29507422	A large electronic-health-record-based genome-wide study of serum lipids.	High density lipoprotein cholesterol levels	265,204 European ancestry individuals, 7,795 Hispanic individuals, 6,855 East Asian ancestry individuals, 2,958 African American individuals, 439 South Asian ancestry individuals	NA	20q11.22	NR	NCOA6, PIGU			ENSG00000198646, ENSG00000101464			rs6059988-TÂ	rs6059988	0	6059988	intron_variant	0	NR	2e-08	7.69897		0.016	unit increase	Affymetrix [at least 7091467] (imputed)	N
2	rs6058093	20	33285053	rs6088580	42699	26831199	Pattaro C	42390	Nat Commun	www.ncbi.nlm.nih.gov/pubmed/26831199	Genetic associations at 53 loci highlight cell types and biological pathways relevant for kidney function.	Glomerular filtration rate (creatinine)	133,413 European ancestry individuals	42,166 European ancestry individuals, up to 16,471 African ancestry individuals, up to 42,296 Asian ancestry individuals	20q11.22	TP53INP2	PIGU, NCOA6			ENSG00000101464, ENSG00000198646			rs6088580-C	rs6088580	0	6088580	splice_region_variant	0	0.47	2e-09	8.69897	(EA)	0.0049	[0.0033-0.0065] unit decrease	Affymetrix, Illumina [~ 2500000] (imputed)	N
2	rs6058093	20	33313566	rs6088590	43129	29212778	van der Harst P	43075	Circ Res	www.ncbi.nlm.nih.gov/pubmed/29212778	Identification of 64 Novel Genetic Loci Provides an Expanded View on the Genetic Architecture of Coronary Artery Disease.	Coronary artery disease	88,192 cases, 162,544 controls	34,541 cases, 261,984 controls	20q11.22	NCOA6	NCOA6			ENSG00000198646			rs6088590-T	rs6088590	0	6088590	intron_variant	0	0.6139	2e-09	8.69897		0.0338	[0.023-0.045] unit decrease	NR [8041861] (imputed)	N
2	rs6058093	20	33529766	rs2273684	43543	30604766	Morris AP	43468	Nat Commun	www.ncbi.nlm.nih.gov/pubmed/30604766	Trans-ethnic kidney function association study reveals putative causal genes and effects on kidney-specific disease aetiologies.	Estimated glomerular filtration rate	134,070 European ancestry individuals, 143,658 East Asian ancestry individuals, 26,344 Hispanic or Latino ancestry individuals, 8,224 African American individuals	NA	20q11.22	TP53INP2	GSS			ENSG00000100983			rs2273684-G	rs2273684	0	2273684	intron_variant	0	0.336	1e-11	11		0.221	[0.029-0.413] ml/min/1.73m2 decrease	Affymetrix, Illumina [at least 5248638] (imputed)	N
2	rs2425051	20	33799280	rs6088765	41317	23128233	Jostins L	41214	Nature	www.ncbi.nlm.nih.gov/pubmed/23128233	Host-microbe interactions have shaped the genetic architecture of inflammatory bowel disease.	Ulcerative colitis	Up to 12,924 European ancestry cases, up to 21,442 European ancestry controls	Up to 25,683 European ancestry cases, up to 17,015 European ancestry controls	20q11.22	UQCC, CEP250, PROCR	PROCR, MMP24OS			ENSG00000101000, ENSG00000126005			rs6088765-G	rs6088765	0	6088765	intron_variant	0	0.437	2e-08	7.69897		1.079	[1.041-1.117]	Affymetrix, Illumina [1230000] (imputed)	N
2	rs2425051	20	33799280	rs6088765	42575	26192919	Liu JZ	42205	Nat Genet	www.ncbi.nlm.nih.gov/pubmed/26192919	Association analyses identify 38 susceptibility loci for inflammatory bowel disease and highlight shared genetic risk across populations.	Ulcerative colitis	6,968 European ancestry cases, 20,464 European ancestry controls	10,679 European ancestry cases, 26,715 European ancestry controls, 397 Iranian ancestry cases, 342 Iranian ancestry controls, 1,239 Indian ancestry cases, 990 Indian ancestry controls, 1,134 East Asian ancestry cases, 3,719 East Asian ancestry controls	20q11.22	NR	PROCR, MMP24OS			ENSG00000101000, ENSG00000126005			rs6088765-C	rs6088765	0	6088765	intron_variant	0	0.4467	1e-06	6	(EA)	1.06304	[1.04-1.09]	Affymetrix, Illumina [~ 9000000] (imputed)	N
2	rs143384	20	33890061	rs6060355	42907	28270201	Nagy R	42801	Genome Med	www.ncbi.nlm.nih.gov/pubmed/28270201	Exploration of haplotype research consortium imputation for genome-wide association studies in 20,032 Generation Scotland participants.	Height	19,965 British ancestry individuals from 6863 families.	NA	20q11.22	NR	FAM83C - UQCC1	ENSG00000125998	ENSG00000101019		9857	308	rs6060355-A	rs6060355	0	6060355	intergenic_variant	1	0.357275	8e-13	12.0969		0.00499523	[0.0036-0.0064] m increase	Illumina [24111857] (imputed)	N
2	rs143384	20	33905619	rs1406948	42965	28448500	Graff M	42852	PLoS Genet	www.ncbi.nlm.nih.gov/pubmed/28448500	Genome-wide physical activity interactions in adiposity - A meta-analysis of 200,452 adults.	Waist-to-hip ratio adjusted for BMI (joint analysis for main effect and physical activity interaction)	2,518 African American women, 83,707 European ancestry women, 1,773 Filipino ancestry women, 1,030 Indian ancestry women, 1,457 African American men, 52,993 European ancestry men, 7,648 Indian ancestry men, 5,527 European ancestry individuals	6,244 African American women, 17,531 European ancestry women, 329 African American men, 19,956 European ancestry men	20q11.22	GDF5	UQCC1			ENSG00000101019			rs1406948-?	rs1406948	0	1406948	intron_variant	0	0.6075	1e-10	10	(EA, men)			Affymetrix, Illumina, Perlegen [~ 2500000] (imputed)	N
2	rs143384	20	33905619	rs1406948	42969	28448500	Graff M	42852	PLoS Genet	www.ncbi.nlm.nih.gov/pubmed/28448500	Genome-wide physical activity interactions in adiposity - A meta-analysis of 200,452 adults.	Waist-to-hip ratio adjusted for BMI in active individuals	1,957 African American women, 1,421 Filipino ancestry women, 305 Indian ancestry women, 65,539 European ancestry women, 1,206 African American men, 2,029 Indian ancestry men, 41,673 European ancestry men, 4,819 European ancestry individuals	4,807 African American women, 12,347 European ancestry women, 265 African American men, 14,540 European ancestry men	20q11.22	GDF5	UQCC1			ENSG00000101019			rs1406948-G	rs1406948	0	1406948	intron_variant	0	0.6027	1e-11	11	(EA, men)	0.0451	[0.032-0.058] unit increase	Affymetrix, Illumina, Perlegen [~ 2500000] (imputed)	N
2	rs143384	20	33905619	rs1406948	42969	28448500	Graff M	42852	PLoS Genet	www.ncbi.nlm.nih.gov/pubmed/28448500	Genome-wide physical activity interactions in adiposity - A meta-analysis of 200,452 adults.	Waist-to-hip ratio adjusted for BMI in active individuals	1,957 African American women, 1,421 Filipino ancestry women, 305 Indian ancestry women, 65,539 European ancestry women, 1,206 African American men, 2,029 Indian ancestry men, 41,673 European ancestry men, 4,819 European ancestry individuals	4,807 African American women, 12,347 European ancestry women, 265 African American men, 14,540 European ancestry men	20q11.22	GDF5	UQCC1			ENSG00000101019			rs1406948-G	rs1406948	0	1406948	intron_variant	0	0.6075	2e-09	8.69897	(EA)	0.0276	[0.019-0.037] unit increase	Affymetrix, Illumina, Perlegen [~ 2500000] (imputed)	N
2	rs143384	20	33907161	rs6060369	39703	18391950	Lettre G	39544	Nat Genet	www.ncbi.nlm.nih.gov/pubmed/18391950	Identification of ten loci associated with height highlights new biological pathways in human growth.	Height	15,821 European ancestry individuals	Up to 17,801 European ancestry individuals	20q11.22	UQCC, GDF5	UQCC1			ENSG00000101019			rs6060369-C	rs6060369	0	6060369	intron_variant	0	0.36	1e-16	16		0.44	[0.34-0.72] cm increase	Affymetrix, Illumina [2260683] (imputed)	N
2	rs143384	20	33907161	rs6060369	40084	18193045	Sanna S	39460	Nat Genet	www.ncbi.nlm.nih.gov/pubmed/18193045	Common variants in the GDF5-UQCC region are associated with variation in human height.	Height	1,084 European ancestry cases, 1,287 European ancestry controls, 4,298 European individuals	23,684 European ancestry individuals, 3,860 African American individuals	20q11.22	BFZB	UQCC1			ENSG00000101019			rs6060369-C	rs6060369	0	6060369	intron_variant	0	0.44	2e-16	15.699		0.44	[NR] cm increase	Affymetrix, Illumina [~ 2261000] (imputed)	N
2	rs143384	20	33907161	rs6060369	42200	25429064	He M	41969	Hum Mol Genet	www.ncbi.nlm.nih.gov/pubmed/25429064	Meta-analysis of genome-wide association studies of adult height in East Asians identifies 17 novel loci.	Height	36,227 East Asian ancestry individuals	57,699 East Asian ancestry individuals	20q11.22	UQCC	UQCC1			ENSG00000101019			rs6060369-T	rs6060369	0	6060369	intron_variant	0	0.7	8e-32	31.0969		0.064	[0.05-0.078] unit decrease	Affymetrix, Illumina [2704730] (imputed)	N
2	rs143384	20	33907909	rs6088791	42867	27958378	Floyd JS	42717	Pharmacogenomics J	www.ncbi.nlm.nih.gov/pubmed/27958378	Large-scale pharmacogenomic study of sulfonylureas and the QT, JT and QRS intervals: CHARGE Pharmacogenomics Working Group.	QRS interval (sulfonylurea treatment interaction)	2,095 European ancestry exposed individuals, 42,907 European ancestry unexposed individuals, 1,167 African American exposed individuals, 10,564 African American unexposed individuals, 794 Hispanic/Latino American exposed individuals, 14,330 Hispanic/Latino American unexposed individuals	NA	20q11.22	UQCC	UQCC1			ENSG00000101019			rs6088791-?	rs6088791	0	6088791	intron_variant	0	NR	8e-07	6.09691		1.1	[0.71-1.49] ms decrease	Affymetrix, Illumina [~ 2500000] (imputed)	N
2	rs6088832	20	33909784	rs6088792	39630	18391951	Gudbjartsson DF	39544	Nat Genet	www.ncbi.nlm.nih.gov/pubmed/18391951	Many sequence variants affecting diversity of adult human height.	Height	30,968 European ancestry individuals	8,541 European ancestry individuals	20q11.22	UQCC, CEP250, GDF5, MMP24, EIF6	UQCC1			ENSG00000101019			rs6088792-T	rs6088792	0	6088792	intron_variant	0	0.26	8e-07	6.09691		4.7	[2.74-6.66] % s.d. increase	Affymetrix, Illumina [up to 304226]	N
2	rs143384	20	33914208	rs6060373	39708	18391952	Weedon MN	39544	Nat Genet	www.ncbi.nlm.nih.gov/pubmed/18391952	Genome-wide association analysis identifies 20 loci that influence adult height.	Height	13,665 European ancestry individuals	16,482 European ancestry individuals	20q11.22	GDF5	UQCC1			ENSG00000101019			rs6060373-A	rs6060373	0	6060373	intron_variant	0	0.62	2e-17	16.699		0.08	[0.05-0.11] s.d. decrease (males)	Affymetrix [402951]	N
2	rs143384	20	33914208	rs6060373	41313	23207799	Deng FY	41243	Bone	www.ncbi.nlm.nih.gov/pubmed/23207799	Genome-wide association study identified UQCC locus for spine bone size in humans.	Spine bone size	2,286 European ancestry individuals	2,503 European ancestry individuals, 1,627 Han Chinese ancestry individuals	20q11.22	UQCC	UQCC1			ENSG00000101019			rs6060373-C	rs6060373	0	6060373	intron_variant	0	0.39	2e-07	6.69897		0.79	cm^2 increase	Affymetrix [746709]	N
2	rs143384	20	33914208	rs6060373	42322	25848760	Sun Y	42101	PLoS One	www.ncbi.nlm.nih.gov/pubmed/25848760	A common variant of ubiquinol-cytochrome c reductase complex is associated with DDH.	Developmental dysplasia of the hip	386 Han Chinese ancestry cases, 558 Han Chinese ancestry controls	755 Han Chinese ancestry cases, 944 Han Chinese ancestry controls	20q11.22	UQCC	UQCC1			ENSG00000101019			rs6060373-A	rs6060373	0	6060373	intron_variant	0	0.72	4e-06	5.39794		1.35	(1.19-1.53)	Illumina [704516]	N
2	rs143384	20	33926103	rs2248393	43504	30664745	Tachmazidou I	43486	Nat Genet	www.ncbi.nlm.nih.gov/pubmed/30664745	Identification of new therapeutic targets for osteoarthritis through genome-wide analyses of UK Biobank data.	Osteoarthritis	77,052 European ancestry cases, 378,169 European ancestry controls	NA	20q11.22	NR	UQCC1			ENSG00000101019			rs2248393-C	rs2248393	0	2248393	intron_variant	0	0.63	4e-14	13.3979		1.04	[1.03-1.06]	Affymetrix, Illumina [up to 17000000] (imputed)	N
2	rs143384	20	33951799	rs4911492	42969	28448500	Graff M	42852	PLoS Genet	www.ncbi.nlm.nih.gov/pubmed/28448500	Genome-wide physical activity interactions in adiposity - A meta-analysis of 200,452 adults.	Waist-to-hip ratio adjusted for body mass index	2,518 African American women, 83,707 European ancestry women, 1,773 Filipino ancestry women, 1,030 Indian ancestry women, 1,457 African American men, 52,993 European ancestry men, 7,648 Indian ancestry men, 5,527 European ancestry individuals	6,244 African American women, 17,531 European ancestry women, 329 African American men, 19,956 European ancestry men	20q11.22	GDF5	UQCC1			ENSG00000101019			rs4911492-A	rs4911492	0	4911492	intron_variant	0	0.606	7e-10	9.1549	(EA, men)	0.0361	[0.025-0.047] unit increase	Affymetrix, Illumina, Perlegen [~ 2500000] (imputed)	N
2	rs6088832	20	33970462	rs2378353	43129	29198719	Shaffer JR	43069	Am J Hum Genet	www.ncbi.nlm.nih.gov/pubmed/29198719	Multiethnic GWAS Reveals Polygenic Architecture of Earlobe Attachment.	Lobe attachment (rater-scored or self-reported)	66,741 European ancestry individuals, 5,062 Hispanic individuals, 2,857 Han Chinese ancestry individuals	NA	20q11.22	NR	UQCC1			ENSG00000101019			rs2378353-?	rs2378353	0	2378353	intron_variant	0	NR	1e-06	6				Illumina [at least 7383741] (imputed)	N
2	rs143384	20	33971914	rs4911494	43558	30778226	Justice AE	43514	Nat Genet	www.ncbi.nlm.nih.gov/pubmed/30778226	Protein-coding variants implicate novel genes related to lipid homeostasis contributing to body-fat distribution.	Waist-to-hip ratio adjusted for BMI (additive genetic model)	288,492 European ancestry individuals	132,177 European ancestry individuals	20q11.22	UQCC1	UQCC1			ENSG00000101019			rs4911494-T	rs4911494	0	4911494	missense_variant	0	0.6181	3e-13	12.5229		0.0176	[0.013-0.022] unit increase	Affymetrix, Illumina [at least 228985]	N
2	rs143384	20	33971914	rs4911494	43558	30778226	Justice AE	43514	Nat Genet	www.ncbi.nlm.nih.gov/pubmed/30778226	Protein-coding variants implicate novel genes related to lipid homeostasis contributing to body-fat distribution.	Waist-to-hip ratio adjusted for BMI (additive genetic model)	288,492 European ancestry individuals, up to 15,687 African American individuals, up to 29,315 South Asian ancestry individuals, up to 6,800 East Asian ancestry individuals, up to 4,075 Hispanic ancestry individuals	132,177 European ancestry individuals	20q11.22	UQCC1	UQCC1			ENSG00000101019			rs4911494-T	rs4911494	0	4911494	missense_variant	0	0.6015	2e-16	15.699		0.0184	[0.014-0.023] unit increase	Affymetrix, Illumina [at least 228985]	N
2	rs143384	20	33971914	rs4911494	43558	30778226	Justice AE	43514	Nat Genet	www.ncbi.nlm.nih.gov/pubmed/30778226	Protein-coding variants implicate novel genes related to lipid homeostasis contributing to body-fat distribution.	Waist-to-hip ratio adjusted for BMI (additive genetic model)	up to 130,976 European ancestry men	up to 62,500 European ancestry men	20q11.22	UQCC1	UQCC1			ENSG00000101019			rs4911494-T	rs4911494	0	4911494	missense_variant	0	0.6164	3e-14	13.5229		0.0253	[0.019-0.032] unit increase	Affymetrix, Illumina [at least 228985]	N
2	rs143384	20	33971914	rs4911494	43558	30778226	Justice AE	43514	Nat Genet	www.ncbi.nlm.nih.gov/pubmed/30778226	Protein-coding variants implicate novel genes related to lipid homeostasis contributing to body-fat distribution.	Waist-to-hip ratio adjusted for BMI (additive genetic model)	up to 130,976 European ancestry men, up to 164,238 African American, South Asian, East Asian and Hispanic ancestry men	up to 62,500 European ancestry men	20q11.22	UQCC1	UQCC1			ENSG00000101019			rs4911494-T	rs4911494	0	4911494	missense_variant	0	0.5948	3e-16	15.5229		0.025	[0.019-0.031] unit increase	Affymetrix, Illumina [at least 228985]	N
2	rs143384	20	33972899	rs4911179	42867	27958378	Floyd JS	42717	Pharmacogenomics J	www.ncbi.nlm.nih.gov/pubmed/27958378	Large-scale pharmacogenomic study of sulfonylureas and the QT, JT and QRS intervals: CHARGE Pharmacogenomics Working Group.	QRS interval (sulfonylurea treatment interaction)	2,095 European ancestry exposed individuals, 42,907 European ancestry unexposed individuals, 1,167 African American exposed individuals, 10,564 African American unexposed individuals, 794 Hispanic/Latino American exposed individuals, 14,330 Hispanic/Latino American unexposed individuals	NA	20q11.22	UQCC	UQCC1			ENSG00000101019			rs4911179-?	rs4911179	0	4911179	intron_variant	0	NR	8e-08	7.09691	(EA)	1.7	[1.11-2.29] ms decrease	Affymetrix, Illumina [~ 2500000] (imputed)	N
2	rs143384	20	33972948	rs4911180	42969	28448500	Graff M	42852	PLoS Genet	www.ncbi.nlm.nih.gov/pubmed/28448500	Genome-wide physical activity interactions in adiposity - A meta-analysis of 200,452 adults.	Waist-to-hip ratio adjusted for body mass index	2,518 African American women, 83,707 European ancestry women, 1,773 Filipino ancestry women, 1,030 Indian ancestry women, 1,457 African American men, 52,993 European ancestry men, 7,648 Indian ancestry men, 5,527 European ancestry individuals	6,244 African American women, 17,531 European ancestry women, 329 African American men, 19,956 European ancestry men	20q11.22	UQCC	UQCC1			ENSG00000101019			rs4911180-A	rs4911180	0	4911180	intron_variant	0	0.6062	2e-08	7.69897	(EA)	0.0224	[0.015-0.03] unit increase	Affymetrix, Illumina, Perlegen [~ 2500000] (imputed)	N
2	rs143384	20	33972948	rs4911180	43305	26426971	Winkler TW	42278	PLoS Genet	www.ncbi.nlm.nih.gov/pubmed/26426971	The Influence of Age and Sex on Genetic Associations with Adult Body Size and Shape: A Large-Scale Genome-Wide Interaction Study.	Waist-to-hip ratio adjusted for BMI	up to 113,720 European ancestry men, up to 138,655 European ancestry women	NA	20q11.22	NR	UQCC1			ENSG00000101019			rs4911180-A	rs4911180	0	4911180	intron_variant	0	0.603049	3e-09	8.52288		0.0197083	units increase	Affymetrix, Illumina, Perlegen [up to 2800000] (imputed)	N
2	rs143384	20	33972948	rs4911180	43305	26426971	Winkler TW	42278	PLoS Genet	www.ncbi.nlm.nih.gov/pubmed/26426971	The Influence of Age and Sex on Genetic Associations with Adult Body Size and Shape: A Large-Scale Genome-Wide Interaction Study.	Waist-to-hip ratio adjusted for BMI x sex x age interaction (4df test)	up to 43,776 European ancestry men aged <50, up to 50,526 European ancestry women aged <50, up to 69,944 European ancestry men aged >50, up to 88,129 European ancestry women aged >50	NA	20q11.22	NR	UQCC1			ENSG00000101019			rs4911180-A	rs4911180	0	4911180	intron_variant	0	0.603049	4e-10	9.39794				Affymetrix, Illumina, Perlegen [up to 2800000] (imputed)	N
2	rs143384	20	33975181	rs6088813	39925	19343178	Soranzo N	39906	PLoS Genet	www.ncbi.nlm.nih.gov/pubmed/19343178	Meta-analysis of genome-wide scans for human adult stature identifies novel Loci and associations with measures of skeletal frame size.	Height	12,611 European ancestry individuals	7,187 European ancestry individuals	20q11.22	UQCC	UQCC1			ENSG00000101019			rs6088813-?	rs6088813	0	6088813	intron_variant	0	0.11	1e-13	13		0.09	[0.07-0.11] s.d. decrease	Illumina [229216]	N
2	rs6088832	20	33982846	rs1204656	42934	28240269	Suhre K	42793	Nat Commun	www.ncbi.nlm.nih.gov/pubmed/28240269	Connecting genetic risk to disease end points through the human blood plasma proteome.	Blood protein levels	997 European ancestry individuals	338 Arab, South Asian and Filipino ancestry individuals	20q11.22	UQCC1, GDF5, GDF5OS	UQCC1			ENSG00000101019			rs1204656-G	rs1204656	0	1204656	intron_variant	0	0.304719	1e-16	16	(EA, Copine-1)	0.3931	[0.3-0.48] unit decrease	Affymetrix [509946]	N
2	rs143384	20	34005240	rs6060402	42907	28270201	Nagy R	42801	Genome Med	www.ncbi.nlm.nih.gov/pubmed/28270201	Exploration of haplotype research consortium imputation for genome-wide association studies in 20,032 Generation Scotland participants.	Height	19,965 British ancestry individuals from 6863 families.	NA	20q11.22	intergenic	UQCC1 - GDF5OS	ENSG00000101019	ENSG00000204183		5296	15592	rs6060402-C	rs6060402	0	6060402	intergenic_variant	1	0.3585	3e-13	12.5229		0.00514827	[0.0038-0.0065] m decrease	Illumina [24111857] (imputed)	N
2	rs143384	20	34008623	rs6142381	43531	30578418	Giri A	43455	Nat Genet	www.ncbi.nlm.nih.gov/pubmed/30578418	Trans-ethnic association study of blood pressure determinants in over 750,000 individuals.	Pulse pressure	365,998 European ancestry individuals, 63,490 African ancestry individuals, 22,802 Hispanic individuals, 4,792 Asian ancestry individuals, 2,695 Native American ancestry individuals	299,024 European ancestry individuals, 17,277 individuals	20q11.22	GDF5	UQCC1 - GDF5OS	ENSG00000101019	ENSG00000204183		8679	12209	rs6142381-A	rs6142381	0	6142381	intergenic_variant	1	0.5966	5e-14	13.301		0.1471	[0.11-0.19] mmHg decrease	Affymetrix [NR] (imputed)	N
2	rs6088832	20	34017944	rs6087709	43504	30595370	Kichaev G	43461	Am J Hum Genet	www.ncbi.nlm.nih.gov/pubmed/30595370	Leveraging Polygenic Functional Enrichment to Improve GWAS Power.	Menarche (age at onset)	approximately 242,000 European ancestry individuals	NA	20q11.22		UQCC1 - GDF5OS	ENSG00000101019	ENSG00000204183		18004	2884	rs6087709-?	rs6087709	0	6087709	intergenic_variant	1	NR	3e-08	7.52288				NR [~ 8900000] (imputed)	N
2	rs6088832	20	34017944	rs6087709	43504	30595370	Kichaev G	43461	Am J Hum Genet	www.ncbi.nlm.nih.gov/pubmed/30595370	Leveraging Polygenic Functional Enrichment to Improve GWAS Power.	Systolic blood pressure	approximately 422,000 European ancestry individuals	NA	20q11.22		UQCC1 - GDF5OS	ENSG00000101019	ENSG00000204183		18004	2884	rs6087709-?	rs6087709	0	6087709	intergenic_variant	1	NR	4e-09	8.39794				NR [~ 8900000] (imputed)	N
2	rs143384	20	34019579	rs224329	42200	25429064	He M	41969	Hum Mol Genet	www.ncbi.nlm.nih.gov/pubmed/25429064	Meta-analysis of genome-wide association studies of adult height in East Asians identifies 17 novel loci.	Height	36,227 East Asian ancestry individuals	57,699 East Asian ancestry individuals	20q11.22	GDF5	UQCC1 - GDF5OS	ENSG00000101019	ENSG00000204183		19640	1248	rs224329-T	rs224329	0	224329	intergenic_variant	1	0.3	2e-30	29.699		0.064	[0.05-0.078] unit increase	Affymetrix, Illumina [2704730] (imputed)	N
2	rs6088832	20	34022387	rs224331	43558	30778226	Justice AE	43514	Nat Genet	www.ncbi.nlm.nih.gov/pubmed/30778226	Protein-coding variants implicate novel genes related to lipid homeostasis contributing to body-fat distribution.	Waist-to-hip ratio adjusted for BMI (additive genetic model)	288,492 European ancestry individuals	132,177 European ancestry individuals	20q11.22	GDF5	GDF5, GDF5OS			ENSG00000125965, ENSG00000204183			rs224331-A	rs224331	0	224331	missense_variant	0	0.6473	2e-10	9.69897		0.0172	[0.012-0.022] unit increase	Affymetrix, Illumina [at least 228985]	N
2	rs6088832	20	34022387	rs224331	43558	30778226	Justice AE	43514	Nat Genet	www.ncbi.nlm.nih.gov/pubmed/30778226	Protein-coding variants implicate novel genes related to lipid homeostasis contributing to body-fat distribution.	Waist-to-hip ratio adjusted for BMI (additive genetic model)	288,492 European ancestry individuals, up to 15,687 African American individuals, up to 29,315 South Asian ancestry individuals, up to 6,800 East Asian ancestry individuals, up to 4,075 Hispanic ancestry individuals	132,177 European ancestry individuals	20q11.22	GDF5	GDF5, GDF5OS			ENSG00000125965, ENSG00000204183			rs224331-A	rs224331	0	224331	missense_variant	0	0.6436	2e-11	10.699		0.0173	[0.012-0.022] unit increase	Affymetrix, Illumina [at least 228985]	N
2	rs6088832	20	34022387	rs224331	43558	30778226	Justice AE	43514	Nat Genet	www.ncbi.nlm.nih.gov/pubmed/30778226	Protein-coding variants implicate novel genes related to lipid homeostasis contributing to body-fat distribution.	Waist-to-hip ratio adjusted for BMI (additive genetic model)	up to 130,976 European ancestry men	up to 62,500 European ancestry men	20q11.22	GDF5	GDF5, GDF5OS			ENSG00000125965, ENSG00000204183			rs224331-A	rs224331	0	224331	missense_variant	0	0.6448	2e-10	9.69897		0.024	[0.017-0.031] unit increase	Affymetrix, Illumina [at least 228985]	N
2	rs6088832	20	34022387	rs224331	43558	30778226	Justice AE	43514	Nat Genet	www.ncbi.nlm.nih.gov/pubmed/30778226	Protein-coding variants implicate novel genes related to lipid homeostasis contributing to body-fat distribution.	Waist-to-hip ratio adjusted for BMI (additive genetic model)	up to 130,976 European ancestry men, up to 164,238 African American, South Asian, East Asian and Hispanic ancestry men	up to 62,500 European ancestry men	20q11.22	GDF5	GDF5, GDF5OS			ENSG00000125965, ENSG00000204183			rs224331-A	rs224331	0	224331	missense_variant	0	0.6406	6e-12	11.2218		0.0247	[0.018-0.032] unit increase	Affymetrix, Illumina [at least 228985]	N
2	rs143384	20	34023962	rs224333	41529	23563607	Berndt SI	41371	Nat Genet	www.ncbi.nlm.nih.gov/pubmed/23563607	Genome-wide meta-analysis identifies 11 new loci for anthropometric traits and provides insights into genetic architecture.	Height	8,097 European ancestry tall individuals, 8,099 European ancestry short individuals	4,872 European ancestry tall individuals, 4,831 European ancestry short individuals	20q11.22	GDF5	GDF5			ENSG00000125965			rs224333-A	rs224333	0	224333	intron_variant	0	0.36	8e-37	36.0969		1.31	[NR]	Affymetrix, Illumina [~ 2800000] (imputed)	N
2	rs143384	20	34023962	rs224333	42404	25673412	Shungin D	42047	Nature	www.ncbi.nlm.nih.gov/pubmed/25673412	New genetic loci link adipose and insulin biology to body fat distribution.	Waist-to-hip ratio adjusted for body mass index	up to 56,910 European ancestry men, up to 86,570 European ancestry women	up to 36,570 European ancestry men, 30,172 European ancestry women, 915 Filipino ancestry men, 735 Filipino ancestry women, 2,351 African American/Afro-Caribbean ancestry men, 6,258 African American/Afro-Caribbean ancestry women, 2,285 South Asian ancestry men, 506 South Asian ancestry women, 195 Seychellois ancestry men, 266 Seychellois ancestry women	20q11.22	GDF5	GDF5			ENSG00000125965			rs224333-G	rs224333	0	224333	intron_variant	0	0.6102	7e-09	8.1549		0.0207	[0.014-0.028] unit increase	Affymetrix, Illumina, Perlegen [up to 2542447] (imputed)	N
2	rs143384	20	34023962	rs224333	42404	25673412	Shungin D	42047	Nature	www.ncbi.nlm.nih.gov/pubmed/25673412	New genetic loci link adipose and insulin biology to body fat distribution.	Waist-to-hip ratio adjusted for body mass index	up to 56,910 European ancestry men, up to 86,570 European ancestry women	up to 36,570 European ancestry men, 30,172 European ancestry women, 915 Filipino ancestry men, 735 Filipino ancestry women, 2,351 African American/Afro-Caribbean ancestry men, 6,258 African American/Afro-Caribbean ancestry women, 2,285 South Asian ancestry men, 506 South Asian ancestry women, 195 Seychellois ancestry men, 266 Seychellois ancestry women	20q11.22	GDF5	GDF5			ENSG00000125965			rs224333-G	rs224333	0	224333	intron_variant	0	0.6119	1e-12	12	(men)	0.0363	[0.026-0.046] unit increase	Affymetrix, Illumina, Perlegen [up to 2542447] (imputed)	N
2	rs143384	20	34023962	rs224333	42404	25673412	Shungin D	42047	Nature	www.ncbi.nlm.nih.gov/pubmed/25673412	New genetic loci link adipose and insulin biology to body fat distribution.	Waist-to-hip ratio adjusted for body mass index	up to 56,910 European ancestry men, up to 86,570 European ancestry women	up to 36,570 European ancestry men, 30,172 European ancestry women, 915 Filipino ancestry men, 735 Filipino ancestry women, 2,351 African American/Afro-Caribbean ancestry men, 6,258 African American/Afro-Caribbean ancestry women, 2,285 South Asian ancestry men, 506 South Asian ancestry women, 195 Seychellois ancestry men, 266 Seychellois ancestry women	20q11.22	GDF5	GDF5			ENSG00000125965			rs224333-G	rs224333	0	224333	intron_variant	0	0.6216	9e-12	11.0458	(EA, men)	0.0359	[0.026-0.046] unit increase	Affymetrix, Illumina, Perlegen [up to 2542447] (imputed)	N
2	rs143384	20	34023962	rs224333	42404	25673412	Shungin D	42047	Nature	www.ncbi.nlm.nih.gov/pubmed/25673412	New genetic loci link adipose and insulin biology to body fat distribution.	Waist-to-hip ratio adjusted for body mass index	up to 56,910 European ancestry men, up to 86,570 European ancestry women	up to 36,570 European ancestry men, 30,172 European ancestry women, 915 Filipino ancestry men, 735 Filipino ancestry women, 2,351 African American/Afro-Caribbean ancestry men, 6,258 African American/Afro-Caribbean ancestry women, 2,285 South Asian ancestry men, 506 South Asian ancestry women, 195 Seychellois ancestry men, 266 Seychellois ancestry women	20q11.22	GDF5	GDF5			ENSG00000125965			rs224333-G	rs224333	0	224333	intron_variant	0	0.6232	3e-08	7.52288	(EA)	0.0202	[0.013-0.027] unit increase	Affymetrix, Illumina, Perlegen [up to 2542447] (imputed)	N
2	rs143384	20	34023962	rs224333	42965	28448500	Graff M	42852	PLoS Genet	www.ncbi.nlm.nih.gov/pubmed/28448500	Genome-wide physical activity interactions in adiposity - A meta-analysis of 200,452 adults.	Waist-to-hip ratio adjusted for BMI (joint analysis for main effect and physical activity interaction)	2,518 African American women, 83,707 European ancestry women, 1,773 Filipino ancestry women, 1,030 Indian ancestry women, 1,457 African American men, 52,993 European ancestry men, 7,648 Indian ancestry men, 5,527 European ancestry individuals	6,244 African American women, 17,531 European ancestry women, 329 African American men, 19,956 European ancestry men	20q11.22	GDF5	GDF5			ENSG00000125965			rs224333-?	rs224333	0	224333	intron_variant	0	0.6269	2e-10	9.69897	(EA, men)			Affymetrix, Illumina, Perlegen [~ 2500000] (imputed)	N
2	rs143384	20	34023962	rs224333	42965	28448500	Graff M	42852	PLoS Genet	www.ncbi.nlm.nih.gov/pubmed/28448500	Genome-wide physical activity interactions in adiposity - A meta-analysis of 200,452 adults.	Waist-to-hip ratio adjusted for BMI (joint analysis for main effect and physical activity interaction)	2,518 African American women, 83,707 European ancestry women, 1,773 Filipino ancestry women, 1,030 Indian ancestry women, 1,457 African American men, 52,993 European ancestry men, 7,648 Indian ancestry men, 5,527 European ancestry individuals	6,244 African American women, 17,531 European ancestry women, 329 African American men, 19,956 European ancestry men	20q11.22	GDF5	GDF5			ENSG00000125965			rs224333-?	rs224333	0	224333	intron_variant	0	0.6269	5e-09	8.30103	(EA)			Affymetrix, Illumina, Perlegen [~ 2500000] (imputed)	N
2	rs143384	20	34023962	rs224333	42969	28448500	Graff M	42852	PLoS Genet	www.ncbi.nlm.nih.gov/pubmed/28448500	Genome-wide physical activity interactions in adiposity - A meta-analysis of 200,452 adults.	Waist-to-hip ratio adjusted for BMI in active individuals	1,957 African American women, 1,421 Filipino ancestry women, 305 Indian ancestry women, 65,539 European ancestry women, 1,206 African American men, 2,029 Indian ancestry men, 41,673 European ancestry men, 4,819 European ancestry individuals	4,807 African American women, 12,347 European ancestry women, 265 African American men, 14,540 European ancestry men	20q11.22	GDF5	GDF5			ENSG00000125965			rs224333-G	rs224333	0	224333	intron_variant	0	0.6244	3e-11	10.5229	(EA, men)	0.0459	[0.032-0.059] unit increase	Affymetrix, Illumina, Perlegen [~ 2500000] (imputed)	N
2	rs143384	20	34023962	rs224333	42969	28448500	Graff M	42852	PLoS Genet	www.ncbi.nlm.nih.gov/pubmed/28448500	Genome-wide physical activity interactions in adiposity - A meta-analysis of 200,452 adults.	Waist-to-hip ratio adjusted for BMI in active individuals	1,957 African American women, 1,421 Filipino ancestry women, 305 Indian ancestry women, 65,539 European ancestry women, 1,206 African American men, 2,029 Indian ancestry men, 41,673 European ancestry men, 4,819 European ancestry individuals	4,807 African American women, 12,347 European ancestry women, 265 African American men, 14,540 European ancestry men	20q11.22	GDF5	GDF5			ENSG00000125965			rs224333-G	rs224333	0	224333	intron_variant	0	0.6269	8e-10	9.09691	(EA)	0.029	[0.02-0.038] unit increase	Affymetrix, Illumina, Perlegen [~ 2500000] (imputed)	N
2	rs143384	20	34025756	rs143384	41206	20881960	Lango Allen H	40450	Nature	www.ncbi.nlm.nih.gov/pubmed/20881960	Hundreds of variants clustered in genomic loci and biological pathways affect human height.	Height	133,653 European ancestry individuals	50,074 European ancestry individuals	20q11.22	GDF5	GDF5			ENSG00000125965			rs143384-A	rs143384	0	143384	5_prime_UTR_variant	0	0.58	1e-58	58		0.063	[NR] unit decrease	Affymetrix, Illumina [2834208] (imputed)	N
2	rs143384	20	34025756	rs143384	42192	25281659	van der Valk RJ	41915	Hum Mol Genet	www.ncbi.nlm.nih.gov/pubmed/25281659	A novel common variant in DCST2 is associated with length in early life and height in adulthood.	Infant length	28,238 European ancestry individuals	NA	20q11.22	GDF5	GDF5			ENSG00000125965			rs143384-G	rs143384	0	143384	5_prime_UTR_variant	0	0.44	3e-10	9.52288		0.058	[0.040-0.076] unit increase	Affymetrix, Illumina [2193675] (imputed)	N
2	rs143384	20	34025756	rs143384	42271	25282103	Wood AR	41917	Nat Genet	www.ncbi.nlm.nih.gov/pubmed/25282103	Defining the role of common variation in the genomic and biological architecture of adult human height.	Height	253,288 European ancestry individuals	80,067 European ancestry individuals	20q11.22	GDF5	GDF5			ENSG00000125965			rs143384-A	rs143384	0	143384	5_prime_UTR_variant	0	0.576	1e-121	121		0.075	[0.016-0.134] unit decrease	Affymetrix, Illumina, Perlegen [2550858] (imputed)	N
2	rs143384	20	34025756	rs143384	42866	27182965	Pickrell JK	42506	Nat Genet	www.ncbi.nlm.nih.gov/pubmed/27182965	Detection and interpretation of shared genetic influences on 42 human traits.	Joint mobility (Beighton score)	64,143 European ancestry individuals	NA	20q11.22	GDF5	GDF5			ENSG00000125965			rs143384-?	rs143384	0	143384	5_prime_UTR_variant	0	NR	1e-12	12		0.079	[0.100-0.057] unit decrease	Illumina [12039492] (imputed)	N
2	rs143384	20	34025756	rs143384	42878	25673412	Shungin D	42047	Nature	www.ncbi.nlm.nih.gov/pubmed/25673412	New genetic loci link adipose and insulin biology to body fat distribution.	Hip circumference	up to 56,910 European ancestry men, up to 86,570 European ancestry women	up to 36,570 European ancestry men, 30,172 European ancestry women, 915 Filipino ancestry men, 735 Filipino ancestry women, 2,351 African American/Afro-Caribbean ancestry men, 6,258 African American/Afro-Caribbean ancestry women, 2,285 South Asian ancestry men, 506 South Asian ancestry women, 195 Seychellois ancestry men, 266 Seychellois ancestry women	20q11.22	GDF5	GDF5			ENSG00000125965			rs143384-A	rs143384	0	143384	5_prime_UTR_variant	0	0.5666	4e-11	10.3979	(EA, men)	0.0339	[0.024-0.044] unit decrease	Affymetrix, Illumina, Perlegen [up to 2542447] (imputed)	N
2	rs143384	20	34025756	rs143384	42878	25673412	Shungin D	42047	Nature	www.ncbi.nlm.nih.gov/pubmed/25673412	New genetic loci link adipose and insulin biology to body fat distribution.	Hip circumference	up to 56,910 European ancestry men, up to 86,570 European ancestry women	up to 36,570 European ancestry men, 30,172 European ancestry women, 915 Filipino ancestry men, 735 Filipino ancestry women, 2,351 African American/Afro-Caribbean ancestry men, 6,258 African American/Afro-Caribbean ancestry women, 2,285 South Asian ancestry men, 506 South Asian ancestry women, 195 Seychellois ancestry men, 266 Seychellois ancestry women	20q11.22	GDF5	GDF5			ENSG00000125965			rs143384-A	rs143384	0	143384	5_prime_UTR_variant	0	0.5666	4e-12	11.3979	(EA)	0.0262	[0.019-0.034] unit decrease	Affymetrix, Illumina, Perlegen [up to 2542447] (imputed)	N
2	rs143384	20	34025756	rs143384	42878	25673412	Shungin D	42047	Nature	www.ncbi.nlm.nih.gov/pubmed/25673412	New genetic loci link adipose and insulin biology to body fat distribution.	Hip circumference adjusted for BMI	up to 56,910 European ancestry men, up to 86,570 European ancestry women	up to 36,570 European ancestry men, 30,172 European ancestry women, 915 Filipino ancestry men, 735 Filipino ancestry women, 2,351 African American/Afro-Caribbean ancestry men, 6,258 African American/Afro-Caribbean ancestry women, 2,285 South Asian ancestry men, 506 South Asian ancestry women, 195 Seychellois ancestry men, 266 Seychellois ancestry women	20q11.22	GDF5	GDF5			ENSG00000125965			rs143384-A	rs143384	0	143384	5_prime_UTR_variant	0	0.5668	1e-31	31	(EA)	0.0439	[0.036-0.051] unit decrease	Affymetrix, Illumina, Perlegen [up to 2542447] (imputed)	N
2	rs143384	20	34025756	rs143384	42878	25673412	Shungin D	42047	Nature	www.ncbi.nlm.nih.gov/pubmed/25673412	New genetic loci link adipose and insulin biology to body fat distribution.	Hip circumference adjusted for BMI	up to 56,910 European ancestry men, up to 86,570 European ancestry women	up to 36,570 European ancestry men, 30,172 European ancestry women, 915 Filipino ancestry men, 735 Filipino ancestry women, 2,351 African American/Afro-Caribbean ancestry men, 6,258 African American/Afro-Caribbean ancestry women, 2,285 South Asian ancestry men, 506 South Asian ancestry women, 195 Seychellois ancestry men, 266 Seychellois ancestry women	20q11.22	GDF5	GDF5			ENSG00000125965			rs143384-A	rs143384	0	143384	5_prime_UTR_variant	0	0.5668	3e-16	15.5229	(EA, women)	0.0396	[0.03-0.049] unit decrease	Affymetrix, Illumina, Perlegen [up to 2542447] (imputed)	N
2	rs143384	20	34025756	rs143384	42878	25673412	Shungin D	42047	Nature	www.ncbi.nlm.nih.gov/pubmed/25673412	New genetic loci link adipose and insulin biology to body fat distribution.	Hip circumference adjusted for BMI	up to 56,910 European ancestry men, up to 86,570 European ancestry women	up to 36,570 European ancestry men, 30,172 European ancestry women, 915 Filipino ancestry men, 735 Filipino ancestry women, 2,351 African American/Afro-Caribbean ancestry men, 6,258 African American/Afro-Caribbean ancestry women, 2,285 South Asian ancestry men, 506 South Asian ancestry women, 195 Seychellois ancestry men, 266 Seychellois ancestry women	20q11.22	GDF5	GDF5			ENSG00000125965			rs143384-A	rs143384	0	143384	5_prime_UTR_variant	0	0.5668	5e-21	20.301	(EA,men)	0.0505	[0.04-0.061] unit decrease	Affymetrix, Illumina, Perlegen [up to 2542447] (imputed)	N
2	rs143384	20	34025756	rs143384	43416	30273415	Hatzikotoulas K	43251	Commun Biol	www.ncbi.nlm.nih.gov/pubmed/30273415	Genome-wide association study of developmental dysplasia of the hip identifies an association with GDF5.	Developmental dysplasia of the hip	770 European ancestry cases, 3,364 European ancestry controls	1,129 European ancestry cases, 4,652 European ancestry controls	20q11.22	NR	GDF5			ENSG00000125965			rs143384-A	rs143384	0	143384	5_prime_UTR_variant	0	0.6	4e-22	21.3979		1.44	[1.34-1.56]	Illumina [256867]	N
2	rs143384	20	34025756	rs143384	43486	30374069	Styrkarsdottir U	43402	Nat Genet	www.ncbi.nlm.nih.gov/pubmed/30374069	Meta-analysis of Icelandic and UK data sets identifies missense variants in SMO, IL11, COL11A1 and 13 more new loci associated with osteoarthritis.	Knee osteoarthritis	23,877 European ancestry cases, 562,153 European ancestry controls	NA	20q11.22	GDF5	GDF5			ENSG00000125965			rs143384-A	rs143384	0	143384	5_prime_UTR_variant	0	NR	1e-19	19		1.1	[1.07-1.12]	Affymetrix, Illumina [11554240] (imputed)	N
2	rs143384	20	34025756	rs143384	43504	30593698	Hubel C	43462	Am J Med Genet B Neuropsychiatr Genet	www.ncbi.nlm.nih.gov/pubmed/30593698	Genomics of body fat percentage may contribute to sex bias in anorexia nervosa.	Fat-free mass	70,700 European ancestry female individuals, 85,261 European ancestry male individuals	NA	20q11.22	NR	GDF5			ENSG00000125965			rs143384-?	rs143384	0	143384	5_prime_UTR_variant	0	NR	2e-49	48.699	(male)	0.52142	[0.45-0.59] unit increase	Affymetrix [7794483] (imputed)	N
2	rs143384	20	34025756	rs143384	43504	30593698	Hubel C	43462	Am J Med Genet B Neuropsychiatr Genet	www.ncbi.nlm.nih.gov/pubmed/30593698	Genomics of body fat percentage may contribute to sex bias in anorexia nervosa.	Fat-free mass	70,700 European ancestry female individuals, 85,261 European ancestry male individuals	NA	20q11.22	NR	GDF5			ENSG00000125965			rs143384-?	rs143384	0	143384	5_prime_UTR_variant	0	NR	6e-68	67.2218		0.38971	[0.35-0.43] unit increase	Affymetrix [7794483] (imputed)	N
2	rs143384	20	34025756	rs143384	43504	30593698	Hubel C	43462	Am J Med Genet B Neuropsychiatr Genet	www.ncbi.nlm.nih.gov/pubmed/30593698	Genomics of body fat percentage may contribute to sex bias in anorexia nervosa.	Fat-free mass	70,700 European ancestry female individuals, 85,261 European ancestry male individuals	NA	20q11.22	NR	GDF5			ENSG00000125965			rs143384-?	rs143384	0	143384	5_prime_UTR_variant	0	NR	7e-21	20.1549	(female)	0.22962	[0.18-0.28] unit increase	Affymetrix [7794483] (imputed)	N
2	rs143384	20	34025756	rs143384	43504	30595370	Kichaev G	43461	Am J Hum Genet	www.ncbi.nlm.nih.gov/pubmed/30595370	Leveraging Polygenic Functional Enrichment to Improve GWAS Power.	Lung function (FVC)	approximately 372,000 European ancestry individuals	NA	20q11.22		GDF5			ENSG00000125965			rs143384-?	rs143384	0	143384	5_prime_UTR_variant	0	NR	2e-38	37.699				NR [~ 8900000] (imputed)	N
2	rs143384	20	34025756	rs143384	43504	30595370	Kichaev G	43461	Am J Hum Genet	www.ncbi.nlm.nih.gov/pubmed/30595370	Leveraging Polygenic Functional Enrichment to Improve GWAS Power.	Waist-hip ratio	approximately 458,000 European ancestry individuals	NA	20q11.22		GDF5			ENSG00000125965			rs143384-?	rs143384	0	143384	5_prime_UTR_variant	0	NR	3e-21	20.5229				NR [~ 8900000] (imputed)	N
2	rs143384	20	34025756	rs143384	43504	30664745	Tachmazidou I	43486	Nat Genet	www.ncbi.nlm.nih.gov/pubmed/30664745	Identification of new therapeutic targets for osteoarthritis through genome-wide analyses of UK Biobank data.	Knee osteoarthritis	24,955 European ancestry cases, 378,169 European ancestry controls	NA	20q11.22	NR	GDF5			ENSG00000125965			rs143384-A	rs143384	0	143384	5_prime_UTR_variant	0	0.6	5e-23	22.301		1.1	[1.08-1.12]	Affymetrix, Illumina [up to 17000000] (imputed)	N
2	rs143384	20	34025756	rs143384	43537	30664634	Rask-Andersen M	43486	Nat Commun	www.ncbi.nlm.nih.gov/pubmed/30664634	Genome-wide association study of body fat distribution identifies adiposity loci and sex-specific genetic effects.	Body fat distribution (leg fat ratio)	55,006 British ancestry males, 61,132 British ancestry females	112,425 British ancestry males, 133,936 British ancestry females	20q11.22	EIF6, FAM83C, GDF5, MMP24, UQCC	GDF5			ENSG00000125965			rs143384-G	rs143384	0	143384	5_prime_UTR_variant	0	0.417618	1e-40	40	(females)	0.04352	NR unit decrease (replication)	Affymetrix [25472837] (imputed)	N
2	rs143384	20	34025756	rs143384	43537	30664634	Rask-Andersen M	43486	Nat Commun	www.ncbi.nlm.nih.gov/pubmed/30664634	Genome-wide association study of body fat distribution identifies adiposity loci and sex-specific genetic effects.	Body fat distribution (leg fat ratio)	55,006 British ancestry males, 61,132 British ancestry females	112,425 British ancestry males, 133,936 British ancestry females	20q11.22	EIF6, FAM83C, GDF5, MMP24, UQCC	GDF5			ENSG00000125965			rs143384-G	rs143384	0	143384	5_prime_UTR_variant	0	0.417618	3e-43	42.5229		0.03139	NR unit decrease (replication)	Affymetrix [25472837] (imputed)	N
2	rs143384	20	34025756	rs143384	43537	30664634	Rask-Andersen M	43486	Nat Commun	www.ncbi.nlm.nih.gov/pubmed/30664634	Genome-wide association study of body fat distribution identifies adiposity loci and sex-specific genetic effects.	Body fat distribution (leg fat ratio)	55,006 British ancestry males, 61,132 British ancestry females	112,425 British ancestry males, 133,936 British ancestry females	20q11.22	EIF6, FAM83C, GDF5, MMP24, UQCC	GDF5			ENSG00000125965			rs143384-G	rs143384	0	143384	5_prime_UTR_variant	0	0.417618	3e-09	8.52288	(males)	0.01716	NR unit decrease (replication)	Affymetrix [25472837] (imputed)	N
2	rs143384	20	34025756	rs143384	43537	30664634	Rask-Andersen M	43486	Nat Commun	www.ncbi.nlm.nih.gov/pubmed/30664634	Genome-wide association study of body fat distribution identifies adiposity loci and sex-specific genetic effects.	Body fat distribution (trunk fat ratio)	55,006 British ancestry males, 61,132 British ancestry females	112,425 British ancestry males, 133,936 British ancestry females	20q11.22	EIF6, FAM83C, GDF5, MMP24, UQCC	GDF5			ENSG00000125965			rs143384-G	rs143384	0	143384	5_prime_UTR_variant	0	0.417618	4e-48	47.3979	(females)	0.04729	NR unit increase (replication)	Affymetrix [25472837] (imputed)	N
2	rs143384	20	34025756	rs143384	43537	30664634	Rask-Andersen M	43486	Nat Commun	www.ncbi.nlm.nih.gov/pubmed/30664634	Genome-wide association study of body fat distribution identifies adiposity loci and sex-specific genetic effects.	Body fat distribution (trunk fat ratio)	55,006 British ancestry males, 61,132 British ancestry females	112,425 British ancestry males, 133,936 British ancestry females	20q11.22	EIF6, FAM83C, GDF5, MMP24, UQCC	GDF5			ENSG00000125965			rs143384-G	rs143384	0	143384	5_prime_UTR_variant	0	0.417618	6e-38	37.2218		0.02963	NR unit increase (replication)	Affymetrix [25472837] (imputed)	N
2	rs143384	20	34025756	rs143384	43551	30804560	Shrine N	43521	Nat Genet	www.ncbi.nlm.nih.gov/pubmed/30804560	New genetic signals for lung function highlight pathways and chronic obstructive pulmonary disease associations across multiple ancestries.	FEV1	321,047 European ancestry individuals	79,005 European ancestry individuals	20q11.22	UQCC1	GDF5			ENSG00000125965			rs143384-A	rs143384	0	143384	5_prime_UTR_variant	0	0.5964	4e-12	11.3979		0.0165	[0.012-0.021] unit increase	Affymetrix [19819130] (imputed)	N
2	rs143384	20	34025756	rs143384	43551	30804560	Shrine N	43521	Nat Genet	www.ncbi.nlm.nih.gov/pubmed/30804560	New genetic signals for lung function highlight pathways and chronic obstructive pulmonary disease associations across multiple ancestries.	Lung function (FVC)	321,047 European ancestry individuals	79,005 European ancestry individuals	20q11.22	UQCC1	GDF5			ENSG00000125965			rs143384-A	rs143384	0	143384	5_prime_UTR_variant	0	0.5964	1e-23	23		0.0239	[0.019-0.029] unit increase	Affymetrix [19819130] (imputed)	N
2	rs143384	20	34025756	rs143384	43551	30804560	Shrine N	43521	Nat Genet	www.ncbi.nlm.nih.gov/pubmed/30804560	New genetic signals for lung function highlight pathways and chronic obstructive pulmonary disease associations across multiple ancestries.	Peak expiratory flow	321,047 European ancestry individuals	24,218 European ancestry individuals	20q11.22	UQCC1	GDF5			ENSG00000125965			rs143384-A	rs143384	0	143384	5_prime_UTR_variant	0	0.5964	1e-09	9		0.0156	[0.011-0.021] unit decrease	Affymetrix [19819130] (imputed)	N
2	rs143384	20	34025756	rs143384	43558	30166351	Galvan-Femenia I	43342	J Med Genet	www.ncbi.nlm.nih.gov/pubmed/30166351	Multitrait genome association analysis identifies new susceptibility genes for human anthropometric variation in the GCAT cohort.	Anthropometric traits	4,988 Spanish ancestry individuals	336,107 British ancestry individuals	20q11.22	GDF5, GDF5OS	GDF5			ENSG00000125965			rs143384-G	rs143384	0	143384	5_prime_UTR_variant	0	0.403	9e-292	291.046	(height)	0.06411	[0.061-0.068] unit increase	Illumina [9499600] (imputed)	N
2	rs143384	20	34025756	rs143384	43558	30166351	Galvan-Femenia I	43342	J Med Genet	www.ncbi.nlm.nih.gov/pubmed/30166351	Multitrait genome association analysis identifies new susceptibility genes for human anthropometric variation in the GCAT cohort.	Anthropometric traits (multi-trait analysis)	4,988 Spanish ancestry individuals	336,107 British ancestry individuals	20q11.22	GDF5, GDF5OS	GDF5			ENSG00000125965			rs143384-?	rs143384	0	143384	5_prime_UTR_variant	0		1e-170	170				Illumina [9499600] (imputed)	N
2	rs143384	20	34025983	rs143383	43486	30374069	Styrkarsdottir U	43402	Nat Genet	www.ncbi.nlm.nih.gov/pubmed/30374069	Meta-analysis of Icelandic and UK data sets identifies missense variants in SMO, IL11, COL11A1 and 13 more new loci associated with osteoarthritis.	Knee osteoarthritis	23,877 European ancestry cases, 562,153 European ancestry controls	NA	20q11.22	NR	GDF5			ENSG00000125965			rs143383-T	rs143383	0	143383	5_prime_UTR_variant	0	0.64	8e-18	17.0969		1.09287	[NR]	Affymetrix, Illumina [11554240] (imputed)	N
2	rs143384	20	34025983	rs143383	43504	30664745	Tachmazidou I	43486	Nat Genet	www.ncbi.nlm.nih.gov/pubmed/30664745	Identification of new therapeutic targets for osteoarthritis through genome-wide analyses of UK Biobank data.	Knee osteoarthritis	24,955 European ancestry cases, 378,169 European ancestry controls	NA	20q11.22	GDF5	GDF5			ENSG00000125965			rs143383-?	rs143383	0	143383	5_prime_UTR_variant	0	NR	5e-07	6.30103		1.04959	[1.03-1.07]	Affymetrix, Illumina [up to 17000000] (imputed)	N

## Sheet: Supplementary Data 4
Variants associated with Linear grip trait compared to their association to EWGSOP definition low grip (Dynapenia)
	UK Biobank linear grip results from Tikkanen et al 2018
							UK Biobank Linear grip			Replication Linear Grip			EWGSOP low grip meta-analysis
SNP	Chromosome	Position (b37)	Nearest gene	Effect allele	Other allele	EAF	Beta (UKB)	SE (UKB)	P-value (UKB)	Beta (Replication)	SE (Replication	P-value (Replication)	Effect allele (Meta-analysis)	Other allele (Meta-analysis)	Beta (Meta-analysis)	SE (Meta-analysis)	P-value (Meta-analysis)
rs13107325	4	103188709	SLC39A8	T	C	0.075	-0.006	0.0006	4.4e-23	-0.005	0.0008	2e-10	T	C	0.0897	0.0138	7.419e-11
rs2430740	12	15041938	C12orf60	G	T	0.39	-0.002	0.0003	6e-12	-0.002	0.0005	0.00039	T	G	-0.045	0.0076	2.547e-09
rs11236203	11	74378000	POLD3	G	T	0.5	-0.002	0.0003	8.4e-10	-0.001	0.0004	0.0028	T	G	-0.0429	0.0077	2.793e-08
rs3821269	2	70698590	TGFA	G	A	0.5	0.002	0.0003	3.5e-15	0.002	0.0004	0.00038	A	G	0.0397	0.0074	7.965e-08
rs1556659	10	130834698	ENSG00000232985	T	C	0.38	0.002	0.0003	1.1e-11	0.002	0.0005	4.6e-06	T	C	-0.0388	0.0076	3.479e-07
rs28620278	15	56959028	ZNF280D	T	C	0.4	-0.002	0.0003	3.5e-08	-0.002	0.0005	2.9e-05	T	C	0.0295	0.0075	8.465e-05
rs12225051	11	47571967	CELF1	T	C	0.28	0.003	0.0004	7.2e-15	0.003	0.0005	2.2e-08	T	C	-0.0318	0.0082	0.0001074
rs4952499	2	40381921	SLC8A1-AS1	T	C	0.74	-0.002	0.0004	4.5e-08	-0.001	0.0005	0.0045	T	C	0.0309	0.0084	0.0002567
rs11766468	7	2082604	MAD1L1	A	G	0.15	0.003	0.0004	2.8e-09	0.003	0.0006	4.1e-06	A	G	-0.0361	0.0103	0.0004504
rs1243188	10	21908803	MLLT10	C	T	0.3	-0.003	0.0003	1.6e-13	-0.002	0.0005	1.1e-06	T	C	-0.0264	0.008	0.0009081
rs4677611	3	71407890	FOXP1	T	C	0.49	0.002	0.0003	1.3e-09	0.001	0.0004	0.0052	T	C	-0.0244	0.0074	0.0009855
rs10788958	1	54040670	GLIS1	G	C	0.65	0.002	0.0003	1.2e-12	0.002	0.0005	0.001	C	G	0.0255	0.0078	0.001018
rs6738113	2	135634581	CCNT2-AS1	A	G	0.36	0.002	0.0003	4.6e-11	0.002	0.0005	7.7e-07	A	G	-0.0243	0.0076	0.001364
rs660010	18	53310969	TCF4	C	G	0.14	0.003	0.0004	1.8e-12	0.003	0.0006	9.6e-07	C	G	-0.0329	0.0106	0.001954
rs7165759	15	80988600	ABHD17C	A	G	0.3	0.002	0.0003	1.4e-11	0.002	0.0005	5.1e-06	A	G	-0.0249	0.0081	0.002032
rs2431112	5	103931707	RP11-6N13.1	A	G	0.44	-0.002	0.0003	1.7e-13	-0.002	0.0004	2.4e-06	A	G	0.0225	0.0074	0.002317
rs2439823	10	99778226	CRTAC1	G	A	0.55	-0.002	0.0003	2.6e-09	-0.002	0.0004	2.7e-06	A	G	-0.022	0.0074	0.00303
rs12311114	12	124460703	ZNF664:FAM101A	A	C	0.31	-0.002	0.0003	1.2e-08	-0.002	0.0005	8e-05	A	C	0.0226	0.0079	0.00413
rs4692996	4	94992328	RP11-363G15.2	C	T	0.4	0.002	0.0003	1.4e-08	0.001	0.0005	0.002	T	C	0.0214	0.0075	0.004501
rs2625387	11	43613426	MIR129-2	A	G	0.61	0.002	0.0003	9.7e-09	0.001	0.0005	0.0029	A	G	-0.0212	0.0076	0.005275
rs10203386	2	25136866	ADCY3	A	T	0.45	-0.003	0.0003	1.6e-20	-0.003	0.0004	2.7e-09	A	T	0.0204	0.0074	0.005572
rs78648104	6	50683009	TFAP2D	C	T	0.086	0.004	0.0006	1.3e-12	0.002	0.0008	0.0016	T	C	0.0345	0.0132	0.00907
rs12507029	4	80853827	ANTXR2	T	C	0.64	0.002	0.0003	2.7e-08	0.001	0.0005	0.0052	T	C	-0.0196	0.0077	0.01077
rs117642368	17	43399058	MAP3K14	C	G	0.11	-0.003	0.0005	2.3e-08	-0.002	0.0007	0.0072	C	G	0.0297	0.0119	0.01218
rs6499240	16	69686912	NFAT5	G	A	0.59	-0.002	0.0003	3.7e-12	-0.002	0.0004	5.6e-08	A	G	-0.0181	0.0075	0.01608
rs12599952	16	72034653	PKD1L3	A	G	0.32	0.002	0.0003	3.1e-08	0.002	0.0005	5.5e-06	A	G	-0.0184	0.0079	0.01974
rs10035289	5	153095918	GRIA1	G	A	0.53	0.002	0.0003	9e-11	0.001	0.0004	0.0011	A	G	0.0171	0.0074	0.02011
rs10871777	18	57851763	ENSG00000267620	G	A	0.24	-0.003	0.0004	7.6e-17	-0.003	0.0005	7.2e-08	A	G	0.0193	0.0087	0.02582
rs1513475	3	35724256	ARPP21	C	T	0.35	0.002	0.0003	1.4e-08	0.002	0.0005	0.00044	T	C	0.0171	0.0077	0.02751
rs12475388	2	27039792	CDKN2AIPNLP2	A	G	0.49	0.002	0.0003	3.4e-08	0.001	0.0004	0.00091	A	G	-0.0162	0.0074	0.02867
rs9383061	6	15477610	JARID2	A	C	0.32	0.002	0.0003	1e-08	0.002	0.0005	0.00098	A	C	-0.0171	0.0079	0.03003
rs2260051	6	31591918	PRRC2A	T	A	0.56	-0.002	0.0003	7.1e-12	-0.002	0.0004	3e-08	A	T	-0.015	0.0074	0.04379
rs61872990	10	118649443	ENO4:KIAA1598	C	T	0.17	-0.002	0.0004	3.2e-08	-0.002	0.0006	0.00027	T	C	-0.0194	0.0096	0.04429
rs11689199	2	100820421	LINC01104	G	A	0.4	0.002	0.0003	3.1e-09	0.001	0.0005	0.005	A	G	0.015	0.0075	0.04658
rs113230003	19	18460956	PGPEP1	A	G	0.26	0.002	0.0004	2.2e-09	0.002	0.0005	1.6e-05	A	G	-0.0167	0.0085	0.04833
rs2744475	6	50784880	TFAP2B	G	C	0.29	-0.003	0.0003	6.5e-17	-0.003	0.0005	3.9e-09	C	G	-0.0154	0.0081	0.0554
rs12928404	16	28847246	ATXN2L	C	T	0.41	-0.003	0.0003	1e-25	-0.002	0.0004	1.1e-07	T	C	-0.014	0.0075	0.06026
rs17391694	1	78623626	RNFT1P2	T	C	0.14	-0.003	0.0005	2.8e-12	-0.003	0.0006	1.2e-06	T	C	0.018	0.0108	0.09647
rs7955910	12	122654382	LRRC43	T	G	0.48	-0.002	0.0003	5.5e-09	-0.001	0.0004	0.00085	T	G	0.0116	0.0074	0.1144
rs181617194	12	122011598	KDM2B	C	T	0.041	0.005	0.0009	5.4e-10	0.004	0.0012	0.0035	T	C	0.0322	0.0205	0.1163
rs11594905	10	77659733	C10orf11	A	G	0.14	-0.003	0.0005	6.3e-09	-0.002	0.0006	0.0094	A	G	0.0165	0.0109	0.1289
rs147730268	12	123024476	KNTC1	T	G	0.088	0.004	0.0006	9.6e-11	0.003	0.0008	0.00022	T	G	0.0193	0.0134	0.1506
rs1421085	16	53800954	FTO	C	T	0.4	-0.004	0.0003	5.4e-38	-0.004	0.0005	4.9e-22	T	C	0.0097	0.0075	0.1941
rs62106258	2	417167	LINC01874	C	T	0.048	0.006	0.0007	3.3e-14	0.007	0.001	1.6e-12	T	C	0.0228	0.0176	0.1944
rs77226405	18	58077260	MC4R	A	C	0.02	0.01	0.0011	5.4e-19	0.007	0.0016	2.1e-05	A	C	-0.0336	0.0272	0.2159
rs72917544	2	175241566	CIR1	A	G	0.19	0.003	0.0004	1.5e-10	0.003	0.0006	5.6e-06	A	G	-0.0117	0.0096	0.2215
rs11121529	1	10271688	KIF1B	G	C	0.11	-0.003	0.0005	2.1e-09	-0.003	0.0007	0.00022	C	G	-0.0139	0.0114	0.2229
rs2206929	20	50899693	RP4-723E3.1	C	T	0.29	0.002	0.0003	5.4e-09	0.001	0.0005	0.0088	T	C	0.0096	0.0081	0.2391
rs10807138	6	34184938	CYCSP55	A	G	0.8	0.002	0.0004	1.7e-08	0.002	0.0006	0.0014	A	G	-0.0104	0.0092	0.2583
rs13130484	4	45175691	ENSG00000248744	T	C	0.43	-0.002	0.0003	2e-12	-0.002	0.0004	0.00021	T	C	0.0078	0.0075	0.293
rs2814949	6	34656722	C6orf106	G	A	0.36	-0.003	0.0003	6.8e-17	-0.002	0.0005	0.001	A	G	-0.0078	0.0077	0.3106
rs4549685	7	39326478	POU6F2	T	C	0.33	0.002	0.0003	2e-12	0.002	0.0005	8.1e-06	T	C	-0.0075	0.0078	0.3362
rs543874	1	177889480	ENSG00000254154	G	A	0.21	-0.004	0.0004	3.8e-20	-0.003	0.0005	3e-07	A	G	-0.0073	0.0091	0.4255
rs286818	5	107433446	FBXL17	A	T	0.17	0.002	0.0004	1.1e-08	0.002	0.0006	0.00062	A	T	-0.0077	0.0098	0.4338
rs6752706	2	629831	TMEM18	C	T	0.82	-0.004	0.0004	3.9e-18	-0.003	0.0006	2.9e-09	T	C	-0.0073	0.0098	0.4532
rs80135947	17	65836001	BPTF	C	A	0.2	-0.003	0.0004	4.8e-12	-0.003	0.0006	3.7e-09	A	C	-0.0068	0.0092	0.4615
rs6265	11	27679916	BDNF	T	C	0.19	0.002	0.0004	7.1e-10	0.002	0.0006	0.00061	T	C	-0.0066	0.0093	0.4797
rs2307111	5	75003678	POC5	C	T	0.39	0.002	0.0003	3.1e-09	0.002	0.0005	0.00024	T	C	0.0045	0.0075	0.5482
rs9257280	6	28833507	HCG14	T	C	0.23	0.003	0.0004	2.6e-11	0.002	0.0005	0.0034	T	C	0.005	0.0088	0.5697
rs3810291	19	47569003	ZC3H4	A	G	0.68	-0.002	0.0003	1.3e-13	-0.002	0.0005	0.00038	A	G	0.0037	0.0079	0.6361
rs12367809	12	50256063	ENSG00000257253	T	C	0.37	-0.002	0.0003	1.2e-09	-0.002	0.0005	1.7e-05	T	C	0.0033	0.0076	0.6623
rs2053682	5	170599327	RANBP17	A	C	0.68	-0.002	0.0003	3.6e-09	-0.002	0.0005	2.6e-05	A	C	-0.0008	0.008	0.916
rs2760975	6	32560771	HLA-DRB1	A	G	0.17	-0.003	0.0005	9.7e-10	-0.003	0.0006	7e-06	NA	NA	NA	NA	NA
rs6759321	2	136322676	R3HDM1	T	G	0.24	0.002	0.0004	2.7e-09	0.003	0.0005	9.6e-07	NA	NA	NA	NA	NA

## Sheet: Supplementary Data 5
Mitochondrial variant results
116 mitochondrial genetic variant associations with EWGsop-defined low grip strength in UK Biobank participants of European descent aged 60+ at assessment
	Plink logistic regression analyses of directly genotyped data, adjusted for age, sex, genotyping microarray, assessment centre, and principal components 1-10
AffxID	BP	A1	A2	MAF	OR	SE	P	RSID	Annotation	Nearest Gene(s)	Notes
Affx-79381710	15257	A	G	0.02138	1.16	0.04101	0.0002903	rs41518645	Exonic, missense (p.Asp171Asn)	CYB	Likely benign in ClinVar (limited evidence)
Affx-79443447	7476	T	C	0.01825	1.168	0.04413	0.0004179	rs201950015	Intergenic	CO1 [..] ATP6/8
Affx-79443502	14133	G	A	0.009987	1.195	0.05956	0.00272	rs879100848	Exonic, synonymous	ND5
Affx-79381695	11377	A	G	0.01757	1.133	0.04519	0.005876	rs193302938	Exonic, synonymous	ND4
Affx-34461837	15758	G	A	0.01923	0.9098	0.04583	0.03914	rs527236193	Exonic, missense (p.Ile338Val)	CYB	Likely benign in ClinVar (limited evidence)
Affx-89025677	5633	T	C	0.007796	1.135	0.06706	0.05972
Affx-89025706	1555	G	A	0.00233	1.253	0.1209	0.06182
Affx-89025698	15812	A	G	0.008483	1.124	0.06452	0.0701
Affx-79381668	4336	C	T	0.02422	1.074	0.03938	0.07093
Affx-89025667	15884	A	G	0.0134	1.098	0.05255	0.07568
Affx-89025703	16193	T	C	0.01307	1.093	0.05264	0.09185
Affx-79381714	15833	T	C	0.01955	1.075	0.04367	0.0971
Affx-89025692	7864	T	C	0.006659	0.8776	0.07875	0.09742
Affx-34462230	769	A	G	0.002255	0.7966	0.1394	0.1028
Affx-34461691	12612	G	A	0.1101	1.03	0.01951	0.1269
Affx-89025718	3531	A	G	0.005221	1.134	0.08277	0.1275
Affx-79381687	10238	C	T	0.03535	0.9522	0.03377	0.1466
Affx-79381696	11467	G	A	0.224	0.98	0.01482	0.1722
Affx-34461715	13105	G	A	0.01264	1.074	0.05387	0.1826
Affx-89025731	12633	A	C	0.01935	0.9413	0.04551	0.1838
Affx-89025716	13506	T	C	0.001148	0.7727	0.1969	0.1903
Affx-34461680	12372	A	G	0.2254	0.9809	0.01478	0.1924
Affx-34462191	7055	G	A	0.003339	0.8653	0.1116	0.1945
Affx-89025707	3316	A	G	0.002452	1.163	0.1171	0.1966
Affx-34461957	263	A	G	0.01039	0.9236	0.06249	0.2032
Affx-89025741	3594	T	C	0.001368	0.7973	0.1784	0.2042
Affx-86887358	6455	T	C	0.002484	0.8559	0.1292	0.2284
Affx-89025766	8269	A	G	0.03226	1.042	0.0343	0.2317
Affx-89025728	13500	C	T	0.002445	0.8587	0.1317	0.2475
Affx-89025678	10819	G	A	0.007547	0.921	0.07273	0.2576
Affx-89025699	4639	C	T	0.004716	0.9009	0.09344	0.2639
Affx-86886472	12501	A	G	0.0365	0.9654	0.0331	0.2881
Affx-89025712	12879	C	T	0.001733	0.8505	0.1587	0.3076
Affx-79381709	15043	A	G	0.04215	0.969	0.03091	0.3089
Affx-34461745	13708	A	G	0.1269	1.018	0.01841	0.3217
Affx-34462030	4024	G	A	0.01912	1.045	0.04442	0.3267
Affx-34461806	14905	A	G	0.09922	0.9808	0.02074	0.3492
Affx-79381672	5004	C	T	0.02039	1.041	0.04303	0.3555
Affx-89025686	12406	A	G	0.002874	1.108	0.1122	0.3606
Affx-89025761	15244	G	A	0.001379	0.8512	0.1768	0.362
Affx-52321525	150	T	C	0.09253	1.019	0.02117	0.3755
Affx-89025739	3796	G	A	0.01568	1.044	0.04924	0.3768
Affx-79381671	4917	G	A	0.09816	0.9824	0.02083	0.3934
Affx-79381667	3992	T	C	0.02265	1.035	0.04103	0.3992
Affx-79381658	1719	A	G	0.08315	0.9818	0.0224	0.4111
Affx-89025711	13617	C	T	0.09257	0.9828	0.02134	0.4152
Affx-34462182	6776	C	T	0.05372	1.022	0.0271	0.4172
Affx-34461623	11251	G	A	0.207	1.012	0.01518	0.4219
Affx-34461763	13966	G	A	0.01805	1.037	0.04546	0.4223
Affx-89025745	15218	G	A	0.03941	0.9748	0.03184	0.4223
Affx-34461994	3348	G	A	0.001741	0.8844	0.1536	0.4237
Affx-86886451	10810	C	T	0.001932	0.8928	0.1426	0.4262
Affx-34461976	3010	A	G	0.2591	0.989	0.01409	0.4318
Affx-79381700	12705	T	C	0.07407	0.9817	0.02362	0.4334
Affx-34461828	15452	A	C	0.2075	1.012	0.01517	0.4361
Affx-89025715	11674	T	C	0.01992	0.9662	0.04475	0.4416
Affx-89025774	827	G	A	0.001866	1.112	0.1388	0.4435
Affx-79381684	9698	C	T	0.08555	0.9833	0.02209	0.4462
Affx-79381716	15928	A	G	0.0989	0.9848	0.02079	0.4607
Affx-89025732	8697	A	G	0.09834	0.9851	0.0208	0.4697
Affx-89025674	497	T	C	0.04732	0.9792	0.02913	0.4708
Affx-34462122	5656	G	A	0.01309	0.9614	0.05469	0.4718
Affx-79443532	16362	C	T	0.08257	1.016	0.02235	0.4733
Affx-89025737	3308	G	T	0.002325	0.9098	0.134	0.4805
Affx-89025746	14167	T	C	0.08516	0.9857	0.0221	0.5154
Affx-89025751	4793	G	A	0.0136	1.034	0.05258	0.5209
Affx-89025742	6371	T	C	0.01399	1.033	0.05166	0.5263
Affx-34462299	9093	G	A	0.006564	1.048	0.07376	0.527
Affx-89025684	4216	C	T	0.2108	1.009	0.01507	0.5395
Affx-79381660	3197	C	T	0.09162	0.987	0.02142	0.5402
Affx-34461593	10550	G	A	0.08511	0.9866	0.02211	0.5413
Affx-79381661	3480	G	A	0.08573	0.9867	0.02203	0.5419
Affx-89025754	14016	A	G	0.003281	0.9357	0.1098	0.5452
Affx-89025723	4104	G	A	0.002082	0.921	0.1381	0.5513
Affx-89025753	11299	C	T	0.08556	0.9876	0.02205	0.5729
Affx-34462196	709	A	G	0.1455	0.9902	0.01758	0.5754
Affx-34462190	7028	C	T	0.4376	1.007	0.01241	0.6015
Affx-89025708	6528	T	C	0.006206	1.041	0.07777	0.603
Affx-89025681	12397	G	A	0.002207	0.9342	0.1363	0.6177
Affx-34461959	2706	A	G	0.4392	1.006	0.01241	0.6182
Affx-89025736	1391	C	T	0.001332	0.9154	0.1786	0.6208
Affx-89025685	9055	A	G	0.0898	0.9894	0.02159	0.622
Affx-79381702	13263	G	A	0.003075	1.055	0.1109	0.6284
Affx-79381662	3666	A	G	0.002566	0.9414	0.1249	0.6286
Affx-89025690	15693	C	T	0.02069	1.021	0.04302	0.6318
Affx-34461684	1243	C	T	0.01959	0.9792	0.04491	0.6398
Affx-79381679	7768	G	A	0.04168	0.9859	0.03095	0.6462
Affx-89025770	4093	G	A	0.001028	0.9135	0.2016	0.6536
Affx-79504644	73	A	G	0.4517	1.005	0.01237	0.6716
Affx-34462062	4580	A	G	0.03407	1.013	0.03381	0.6925
Affx-89025700	13879	C	T	0.0144	1.019	0.05092	0.7077
Affx-89025768	11025	C	T	0.003102	0.9591	0.1121	0.7092
Affx-34462075	4769	A	G	0.02554	0.9858	0.03911	0.7146
Affx-89025747	13117	G	A	0.005341	0.9711	0.08467	0.7288
Affx-34462180	6752	G	A	0.002055	0.9544	0.1381	0.7356
Affx-34461648	11812	G	A	0.07889	0.9924	0.02294	0.7387
Affx-89025760	12810	G	A	0.00335	0.9651	0.1079	0.742
Affx-34461862	16153	A	G	0.006599	0.9752	0.07656	0.7428
Affx-79381691	10463	C	T	0.105	0.994	0.02018	0.7669
Affx-79443531	16356	C	T	0.04071	1.009	0.03122	0.7675
Affx-34462060	4561	C	T	0.01229	1.016	0.05593	0.7819
Affx-52321592	228	A	G	0.0648	1.006	0.02498	0.7967
Affx-34461803	14798	C	T	0.1629	0.9961	0.01667	0.8152
Affx-89025772	1018	A	G	0.002133	1.031	0.1332	0.8169
Affx-79381690	10398	G	A	0.2103	0.9965	0.01513	0.8191
Affx-34461600	10688	A	G	0.001065	1.043	0.1916	0.8269
Affx-89025694	15946	T	C	0.003223	1.016	0.1091	0.8814
Affx-89025778	5147	A	G	0.05748	0.9965	0.02655	0.8941
Affx-89025669	10400	T	C	0.001942	1.016	0.1409	0.9112
Affx-34462179	6734	A	G	0.01063	0.9939	0.05983	0.9188
Affx-34462338	9716	C	T	0.01534	1.004	0.05005	0.9337
Affx-34461788	1438	A	G	0.02867	0.9973	0.03687	0.9413
Affx-79443409	1721	T	C	0.02637	1.003	0.03852	0.9457
Affx-89025749	8994	A	G	0.02271	0.9973	0.04152	0.9485
Affx-79381705	13965	C	T	0.01182	0.9984	0.05705	0.9778
Affx-89025696	1406	C	T	0.003468	1	0.1059	0.9986

## Sheet: Supplementary Data 6
GTEx v.8 eQTL for EWGSOP definition, both sexes dynapenia associated genomic risk loci
Genomic risk loci	SNP Id	Gencode Id	Gene Symbol	GTEx Variant Id (GRCh38)	Chromosome (GRCh37)	Position (GRCh37)	Dynapenia Associated Effect Allele	GTEx Alt Allele	P-Value	NES	Tissue	Comments
1	rs34415150	ENSG00000237541.3	HLA-DQA2	chr6_32592700_A_G_b38	6	32560477	G	A	1.2e-79	1.2	Muscle - Skeletal
1	rs34415150	ENSG00000237541.3	HLA-DQA2	chr6_32592700_A_G_b38	6	32560477	G	A	7.3e-70	1	Skin - Sun Exposed (Lower leg)
1	rs34415150	ENSG00000237541.3	HLA-DQA2	chr6_32592700_A_G_b38	6	32560477	G	A	1.8e-69	1.1	Whole Blood
1	rs34415150	ENSG00000237541.3	HLA-DQA2	chr6_32592700_A_G_b38	6	32560477	G	A	8.1e-64	1.1	Artery - Tibial
1	rs34415150	ENSG00000237541.3	HLA-DQA2	chr6_32592700_A_G_b38	6	32560477	G	A	1.1e-62	1.3	Adipose - Subcutaneous
1	rs34415150	ENSG00000237541.3	HLA-DQA2	chr6_32592700_A_G_b38	6	32560477	G	A	1.8e-62	1.2	Lung
1	rs34415150	ENSG00000237541.3	HLA-DQA2	chr6_32592700_A_G_b38	6	32560477	G	A	7.4e-62	1.2	Nerve - Tibial
1	rs34415150	ENSG00000237541.3	HLA-DQA2	chr6_32592700_A_G_b38	6	32560477	G	A	5.1e-58	1.1	Thyroid
1	rs34415150	ENSG00000237541.3	HLA-DQA2	chr6_32592700_A_G_b38	6	32560477	G	A	1.1e-54	1.2	Esophagus - Muscularis
1	rs34415150	ENSG00000237541.3	HLA-DQA2	chr6_32592700_A_G_b38	6	32560477	G	A	2.7e-51	1.3	Adipose - Visceral (Omentum)
1	rs34415150	ENSG00000237541.3	HLA-DQA2	chr6_32592700_A_G_b38	6	32560477	G	A	9.8e-48	0.89	Skin - Not Sun Exposed (Suprapubic)
1	rs34415150	ENSG00000237541.3	HLA-DQA2	chr6_32592700_A_G_b38	6	32560477	G	A	1.9e-45	0.96	Esophagus - Mucosa
1	rs34415150	ENSG00000237541.3	HLA-DQA2	chr6_32592700_A_G_b38	6	32560477	G	A	3.3e-45	1.1	Artery - Aorta
1	rs34415150	ENSG00000229391.7	HLA-DRB6	chr6_32592700_A_G_b38	6	32560477	G	A	1e-42	0.87	Muscle - Skeletal
1	rs34415150	ENSG00000237541.3	HLA-DQA2	chr6_32592700_A_G_b38	6	32560477	G	A	1.4e-42	1.2	Heart - Left Ventricle
1	rs34415150	ENSG00000196735.11	HLA-DQA1	chr6_32592700_A_G_b38	6	32560477	G	A	4.6e-39	-0.68	Skin - Sun Exposed (Lower leg)
1	rs34415150	ENSG00000237541.3	HLA-DQA2	chr6_32592700_A_G_b38	6	32560477	G	A	3.3e-37	1.2	Esophagus - Gastroesophageal Junction
1	rs34415150	ENSG00000237541.3	HLA-DQA2	chr6_32592700_A_G_b38	6	32560477	G	A	2.4e-36	1	Colon - Transverse
1	rs34415150	ENSG00000237541.3	HLA-DQA2	chr6_32592700_A_G_b38	6	32560477	G	A	2.6e-36	1.2	Colon - Sigmoid
1	rs34415150	ENSG00000237541.3	HLA-DQA2	chr6_32592700_A_G_b38	6	32560477	G	A	3.7e-36	1.2	Breast - Mammary Tissue
1	rs34415150	ENSG00000237541.3	HLA-DQA2	chr6_32592700_A_G_b38	6	32560477	G	A	2.8e-35	1.1	Heart - Atrial Appendage
1	rs34415150	ENSG00000237541.3	HLA-DQA2	chr6_32592700_A_G_b38	6	32560477	G	A	5.4e-34	1	Stomach
1	rs34415150	ENSG00000229391.7	HLA-DRB6	chr6_32592700_A_G_b38	6	32560477	G	A	8.1e-34	0.85	Thyroid
1	rs34415150	ENSG00000229391.7	HLA-DRB6	chr6_32592700_A_G_b38	6	32560477	G	A	2e-32	0.84	Nerve - Tibial
1	rs34415150	ENSG00000229391.7	HLA-DRB6	chr6_32592700_A_G_b38	6	32560477	G	A	6.1e-32	0.9	Esophagus - Muscularis
1	rs34415150	ENSG00000229391.7	HLA-DRB6	chr6_32592700_A_G_b38	6	32560477	G	A	1.8e-31	0.65	Artery - Tibial
1	rs34415150	ENSG00000229391.7	HLA-DRB6	chr6_32592700_A_G_b38	6	32560477	G	A	1.1e-30	0.87	Adipose - Subcutaneous
1	rs34415150	ENSG00000229391.7	HLA-DRB6	chr6_32592700_A_G_b38	6	32560477	G	A	1.2e-30	0.82	Lung
1	rs34415150	ENSG00000229391.7	HLA-DRB6	chr6_32592700_A_G_b38	6	32560477	G	A	4.7e-30	0.94	Adipose - Visceral (Omentum)
1	rs34415150	ENSG00000237541.3	HLA-DQA2	chr6_32592700_A_G_b38	6	32560477	G	A	3e-29	1.1	Testis
1	rs34415150	ENSG00000196735.11	HLA-DQA1	chr6_32592700_A_G_b38	6	32560477	G	A	1e-28	-0.6	Skin - Not Sun Exposed (Suprapubic)
1	rs34415150	ENSG00000229391.7	HLA-DRB6	chr6_32592700_A_G_b38	6	32560477	G	A	2.2e-28	0.75	Skin - Sun Exposed (Lower leg)
1	rs34415150	ENSG00000237541.3	HLA-DQA2	chr6_32592700_A_G_b38	6	32560477	G	A	2.8e-28	1	Pancreas
1	rs34415150	ENSG00000237541.3	HLA-DQA2	chr6_32592700_A_G_b38	6	32560477	G	A	1.5e-27	1.1	Spleen
1	rs34415150	ENSG00000237541.3	HLA-DQA2	chr6_32592700_A_G_b38	6	32560477	G	A	4e-27	1.2	Prostate
1	rs34415150	ENSG00000237541.3	HLA-DQA2	chr6_32592700_A_G_b38	6	32560477	G	A	6.9e-27	1.2	Liver
1	rs34415150	ENSG00000237541.3	HLA-DQA2	chr6_32592700_A_G_b38	6	32560477	G	A	2.3e-25	1.2	Adrenal Gland
1	rs34415150	ENSG00000229391.7	HLA-DRB6	chr6_32592700_A_G_b38	6	32560477	G	A	7.3e-25	1	Colon - Sigmoid
1	rs34415150	ENSG00000229391.7	HLA-DRB6	chr6_32592700_A_G_b38	6	32560477	G	A	1.3e-24	0.79	Skin - Not Sun Exposed (Suprapubic)
1	rs34415150	ENSG00000237541.3	HLA-DQA2	chr6_32592700_A_G_b38	6	32560477	G	A	2.4e-24	1.1	Pituitary
1	rs34415150	ENSG00000237541.3	HLA-DQA2	chr6_32592700_A_G_b38	6	32560477	G	A	9.6e-23	1.1	Artery - Coronary
1	rs34415150	ENSG00000237541.3	HLA-DQA2	chr6_32592700_A_G_b38	6	32560477	G	A	1.2e-22	1	Brain - Nucleus accumbens (basal ganglia)
1	rs34415150	ENSG00000229391.7	HLA-DRB6	chr6_32592700_A_G_b38	6	32560477	G	A	4.8e-22	0.81	Heart - Left Ventricle
1	rs34415150	ENSG00000229391.7	HLA-DRB6	chr6_32592700_A_G_b38	6	32560477	G	A	2.7e-21	0.79	Breast - Mammary Tissue
1	rs34415150	ENSG00000196126.11	HLA-DRB1	chr6_32592700_A_G_b38	6	32560477	G	A	3.2e-21	-0.38	Skin - Sun Exposed (Lower leg)
1	rs34415150	ENSG00000229391.7	HLA-DRB6	chr6_32592700_A_G_b38	6	32560477	G	A	5e-21	0.83	Heart - Atrial Appendage
1	rs34415150	ENSG00000229391.7	HLA-DRB6	chr6_32592700_A_G_b38	6	32560477	G	A	8.6e-21	0.85	Esophagus - Gastroesophageal Junction
1	rs34415150	ENSG00000232629.8	HLA-DQB2	chr6_32592700_A_G_b38	6	32560477	G	A	8.9e-21	0.56	Whole Blood
1	rs34415150	ENSG00000229391.7	HLA-DRB6	chr6_32592700_A_G_b38	6	32560477	G	A	9.6e-21	0.54	Whole Blood
1	rs34415150	ENSG00000229391.7	HLA-DRB6	chr6_32592700_A_G_b38	6	32560477	G	A	2.2e-20	0.76	Colon - Transverse
1	rs34415150	ENSG00000229391.7	HLA-DRB6	chr6_32592700_A_G_b38	6	32560477	G	A	2.5e-20	0.63	Esophagus - Mucosa
1	rs34415150	ENSG00000229391.7	HLA-DRB6	chr6_32592700_A_G_b38	6	32560477	G	A	1.8e-19	0.63	Artery - Aorta
1	rs34415150	ENSG00000237541.3	HLA-DQA2	chr6_32592700_A_G_b38	6	32560477	G	A	4.1e-19	1.1	Brain - Caudate (basal ganglia)
1	rs34415150	ENSG00000237541.3	HLA-DQA2	chr6_32592700_A_G_b38	6	32560477	G	A	3.7e-18	1.1	Brain - Frontal Cortex (BA9)
1	rs34415150	ENSG00000237541.3	HLA-DQA2	chr6_32592700_A_G_b38	6	32560477	G	A	3.7e-17	1.1	Brain - Hypothalamus
1	rs34415150	ENSG00000237541.3	HLA-DQA2	chr6_32592700_A_G_b38	6	32560477	G	A	6.7e-17	1.2	Uterus
1	rs34415150	ENSG00000179344.16	HLA-DQB1	chr6_32592700_A_G_b38	6	32560477	G	A	1.3e-16	-0.5	Muscle - Skeletal
1	rs34415150	ENSG00000237541.3	HLA-DQA2	chr6_32592700_A_G_b38	6	32560477	G	A	1.9e-16	1	Small Intestine - Terminal Ileum
1	rs34415150	ENSG00000196735.11	HLA-DQA1	chr6_32592700_A_G_b38	6	32560477	G	A	1.9e-16	-0.41	Esophagus - Mucosa
1	rs34415150	ENSG00000237541.3	HLA-DQA2	chr6_32592700_A_G_b38	6	32560477	G	A	6.2e-16	1.1	Ovary
1	rs34415150	ENSG00000237541.3	HLA-DQA2	chr6_32592700_A_G_b38	6	32560477	G	A	6.2e-16	0.95	Brain - Cerebellum
1	rs34415150	ENSG00000196126.11	HLA-DRB1	chr6_32592700_A_G_b38	6	32560477	G	A	1e-15	-0.36	Skin - Not Sun Exposed (Suprapubic)
1	rs34415150	ENSG00000237541.3	HLA-DQA2	chr6_32592700_A_G_b38	6	32560477	G	A	1.9e-15	1	Brain - Cortex
1	rs34415150	ENSG00000196126.11	HLA-DRB1	chr6_32592700_A_G_b38	6	32560477	G	A	3.4e-15	-0.19	Whole Blood
1	rs34415150	ENSG00000229391.7	HLA-DRB6	chr6_32592700_A_G_b38	6	32560477	G	A	4.2e-15	0.59	Stomach
1	rs34415150	ENSG00000237541.3	HLA-DQA2	chr6_32592700_A_G_b38	6	32560477	G	A	4.2e-15	1	Brain - Amygdala
1	rs34415150	ENSG00000237541.3	HLA-DQA2	chr6_32592700_A_G_b38	6	32560477	G	A	4.9e-15	1	Brain - Putamen (basal ganglia)
1	rs34415150	ENSG00000237541.3	HLA-DQA2	chr6_32592700_A_G_b38	6	32560477	G	A	5.2e-15	0.98	Brain - Hippocampus
1	rs34415150	ENSG00000237541.3	HLA-DQA2	chr6_32592700_A_G_b38	6	32560477	G	A	2e-14	1.2	Cells - EBV-transformed lymphocytes
1	rs34415150	ENSG00000229391.7	HLA-DRB6	chr6_32592700_A_G_b38	6	32560477	G	A	2.4e-14	0.69	Pancreas
1	rs34415150	ENSG00000179344.16	HLA-DQB1	chr6_32592700_A_G_b38	6	32560477	G	A	4.8e-14	-0.51	Adipose - Subcutaneous
1	rs34415150	ENSG00000229391.7	HLA-DRB6	chr6_32592700_A_G_b38	6	32560477	G	A	9.7e-14	0.7	Pituitary
1	rs34415150	ENSG00000237541.3	HLA-DQA2	chr6_32592700_A_G_b38	6	32560477	G	A	1e-13	0.99	Brain - Cerebellar Hemisphere
1	rs34415150	ENSG00000237541.3	HLA-DQA2	chr6_32592700_A_G_b38	6	32560477	G	A	1.2e-13	1.3	Minor Salivary Gland
1	rs34415150	ENSG00000196735.11	HLA-DQA1	chr6_32592700_A_G_b38	6	32560477	G	A	1.2e-13	-0.4	Adipose - Subcutaneous
1	rs34415150	ENSG00000196735.11	HLA-DQA1	chr6_32592700_A_G_b38	6	32560477	G	A	1.5e-13	-0.5	Spleen
1	rs34415150	ENSG00000237541.3	HLA-DQA2	chr6_32592700_A_G_b38	6	32560477	G	A	1.7e-13	1	Brain - Anterior cingulate cortex (BA24)
1	rs34415150	ENSG00000237541.3	HLA-DQA2	chr6_32592700_A_G_b38	6	32560477	G	A	3.2e-13	1	Vagina
1	rs34415150	ENSG00000229391.7	HLA-DRB6	chr6_32592700_A_G_b38	6	32560477	G	A	5.3e-13	0.86	Liver
1	rs34415150	ENSG00000196735.11	HLA-DQA1	chr6_32592700_A_G_b38	6	32560477	G	A	8e-13	-0.31	Artery - Tibial
1	rs34415150	ENSG00000232629.8	HLA-DQB2	chr6_32592700_A_G_b38	6	32560477	G	A	1.1e-12	0.5	Lung
1	rs34415150	ENSG00000237541.3	HLA-DQA2	chr6_32592700_A_G_b38	6	32560477	G	A	1.5e-12	1.1	Brain - Spinal cord (cervical c-1)
1	rs34415150	ENSG00000223534.1	HLA-DQB1-AS1	chr6_32592700_A_G_b38	6	32560477	G	A	1.5e-12	-0.45	Muscle - Skeletal
1	rs34415150	ENSG00000179344.16	HLA-DQB1	chr6_32592700_A_G_b38	6	32560477	G	A	2.2e-12	-0.48	Skin - Sun Exposed (Lower leg)
1	rs34415150	ENSG00000232629.8	HLA-DQB2	chr6_32592700_A_G_b38	6	32560477	G	A	2.5e-12	0.55	Nerve - Tibial
1	rs34415150	ENSG00000229391.7	HLA-DRB6	chr6_32592700_A_G_b38	6	32560477	G	A	2.8e-12	0.61	Testis
1	rs34415150	ENSG00000179344.16	HLA-DQB1	chr6_32592700_A_G_b38	6	32560477	G	A	5.6e-12	-0.33	Whole Blood
1	rs34415150	ENSG00000229391.7	HLA-DRB6	chr6_32592700_A_G_b38	6	32560477	G	A	6.5e-12	0.8	Prostate
1	rs34415150	ENSG00000232629.8	HLA-DQB2	chr6_32592700_A_G_b38	6	32560477	G	A	7.6e-12	0.44	Artery - Tibial
1	rs34415150	ENSG00000229391.7	HLA-DRB6	chr6_32592700_A_G_b38	6	32560477	G	A	1.8e-11	0.77	Spleen
1	rs34415150	ENSG00000196735.11	HLA-DQA1	chr6_32592700_A_G_b38	6	32560477	G	A	1.9e-11	-0.96	Cells - EBV-transformed lymphocytes
1	rs34415150	ENSG00000229391.7	HLA-DRB6	chr6_32592700_A_G_b38	6	32560477	G	A	3.5e-11	0.66	Artery - Coronary
1	rs34415150	ENSG00000229391.7	HLA-DRB6	chr6_32592700_A_G_b38	6	32560477	G	A	4.3e-11	0.84	Adrenal Gland
1	rs34415150	ENSG00000229391.7	HLA-DRB6	chr6_32592700_A_G_b38	6	32560477	G	A	4.4e-11	0.73	Brain - Caudate (basal ganglia)
1	rs34415150	ENSG00000196735.11	HLA-DQA1	chr6_32592700_A_G_b38	6	32560477	G	A	5.3e-11	-0.35	Lung
1	rs34415150	ENSG00000241106.6	HLA-DOB	chr6_32592700_A_G_b38	6	32560477	G	A	8.5e-11	0.5	Esophagus - Muscularis
1	rs34415150	ENSG00000179344.16	HLA-DQB1	chr6_32592700_A_G_b38	6	32560477	G	A	1e-10	-0.51	Adipose - Visceral (Omentum)
1	rs34415150	ENSG00000229391.7	HLA-DRB6	chr6_32592700_A_G_b38	6	32560477	G	A	1.2e-10	0.77	Brain - Cerebellum
1	rs34415150	ENSG00000241106.6	HLA-DOB	chr6_32592700_A_G_b38	6	32560477	G	A	1.4e-10	0.45	Skin - Sun Exposed (Lower leg)
1	rs34415150	ENSG00000229391.7	HLA-DRB6	chr6_32592700_A_G_b38	6	32560477	G	A	1.4e-10	0.67	Brain - Nucleus accumbens (basal ganglia)
1	rs34415150	ENSG00000229391.7	HLA-DRB6	chr6_32592700_A_G_b38	6	32560477	G	A	1.5e-10	0.61	Brain - Frontal Cortex (BA9)
1	rs34415150	ENSG00000229391.7	HLA-DRB6	chr6_32592700_A_G_b38	6	32560477	G	A	1.7e-10	0.8	Brain - Hypothalamus
1	rs34415150	ENSG00000237541.3	HLA-DQA2	chr6_32592700_A_G_b38	6	32560477	G	A	2.3e-10	1	Brain - Substantia nigra
1	rs34415150	ENSG00000229391.7	HLA-DRB6	chr6_32592700_A_G_b38	6	32560477	G	A	3.7e-10	0.79	Brain - Spinal cord (cervical c-1)
1	rs34415150	ENSG00000196126.11	HLA-DRB1	chr6_32592700_A_G_b38	6	32560477	G	A	4.5e-10	-0.26	Lung
1	rs34415150	ENSG00000179344.16	HLA-DQB1	chr6_32592700_A_G_b38	6	32560477	G	A	5.9e-10	-0.49	Esophagus - Muscularis
1	rs34415150	ENSG00000196126.11	HLA-DRB1	chr6_32592700_A_G_b38	6	32560477	G	A	6.5e-10	-0.25	Muscle - Skeletal
1	rs34415150	ENSG00000229391.7	HLA-DRB6	chr6_32592700_A_G_b38	6	32560477	G	A	6.9e-10	0.83	Uterus
1	rs34415150	ENSG00000179344.16	HLA-DQB1	chr6_32592700_A_G_b38	6	32560477	G	A	7.7e-10	-0.47	Breast - Mammary Tissue
1	rs34415150	ENSG00000196735.11	HLA-DQA1	chr6_32592700_A_G_b38	6	32560477	G	A	1.4e-09	-0.18	Whole Blood
1	rs34415150	ENSG00000229391.7	HLA-DRB6	chr6_32592700_A_G_b38	6	32560477	G	A	1.4e-09	0.74	Brain - Cerebellar Hemisphere
1	rs34415150	ENSG00000196126.11	HLA-DRB1	chr6_32592700_A_G_b38	6	32560477	G	A	2.9e-09	-0.28	Adipose - Subcutaneous
1	rs34415150	ENSG00000179344.16	HLA-DQB1	chr6_32592700_A_G_b38	6	32560477	G	A	3.2e-09	-0.4	Thyroid
1	rs34415150	ENSG00000232629.8	HLA-DQB2	chr6_32592700_A_G_b38	6	32560477	G	A	3.2e-09	0.47	Artery - Aorta
1	rs34415150	ENSG00000196301.3	HLA-DRB9	chr6_32592700_A_G_b38	6	32560477	G	A	4.5e-09	0.44	Thyroid
1	rs34415150	ENSG00000229391.7	HLA-DRB6	chr6_32592700_A_G_b38	6	32560477	G	A	7.5e-09	0.8	Brain - Putamen (basal ganglia)
1	rs34415150	ENSG00000196735.11	HLA-DQA1	chr6_32592700_A_G_b38	6	32560477	G	A	7.7e-09	-0.31	Nerve - Tibial
1	rs34415150	ENSG00000232629.8	HLA-DQB2	chr6_32592700_A_G_b38	6	32560477	G	A	8.4e-09	0.61	Testis
1	rs34415150	ENSG00000196126.11	HLA-DRB1	chr6_32592700_A_G_b38	6	32560477	G	A	9.2e-09	-0.19	Artery - Tibial
1	rs34415150	ENSG00000196301.3	HLA-DRB9	chr6_32592700_A_G_b38	6	32560477	G	A	1.2e-08	0.5	Adipose - Visceral (Omentum)
1	rs34415150	ENSG00000232629.8	HLA-DQB2	chr6_32592700_A_G_b38	6	32560477	G	A	1.3e-08	0.55	Pancreas
1	rs34415150	ENSG00000179344.16	HLA-DQB1	chr6_32592700_A_G_b38	6	32560477	G	A	1.4e-08	-0.39	Nerve - Tibial
1	rs34415150	ENSG00000241106.6	HLA-DOB	chr6_32592700_A_G_b38	6	32560477	G	A	1.6e-08	0.37	Muscle - Skeletal
1	rs34415150	ENSG00000196126.11	HLA-DRB1	chr6_32592700_A_G_b38	6	32560477	G	A	1.6e-08	-0.55	Brain - Anterior cingulate cortex (BA24)
1	rs34415150	ENSG00000229391.7	HLA-DRB6	chr6_32592700_A_G_b38	6	32560477	G	A	2.1e-08	0.67	Brain - Anterior cingulate cortex (BA24)
1	rs34415150	ENSG00000179344.16	HLA-DQB1	chr6_32592700_A_G_b38	6	32560477	G	A	2.2e-08	-0.31	Artery - Tibial
1	rs34415150	ENSG00000229391.7	HLA-DRB6	chr6_32592700_A_G_b38	6	32560477	G	A	2.8e-08	0.68	Small Intestine - Terminal Ileum
1	rs34415150	ENSG00000196126.11	HLA-DRB1	chr6_32592700_A_G_b38	6	32560477	G	A	2.9e-08	0.29	Esophagus - Muscularis
1	rs34415150	ENSG00000229391.7	HLA-DRB6	chr6_32592700_A_G_b38	6	32560477	G	A	2.9e-08	0.69	Ovary
1	rs34415150	ENSG00000241106.6	HLA-DOB	chr6_32592700_A_G_b38	6	32560477	G	A	3.2e-08	0.37	Artery - Tibial
1	rs34415150	ENSG00000229391.7	HLA-DRB6	chr6_32592700_A_G_b38	6	32560477	G	A	4.7e-08	0.69	Brain - Hippocampus
1	rs34415150	ENSG00000241106.6	HLA-DOB	chr6_32592700_A_G_b38	6	32560477	G	A	4.9e-08	0.36	Adipose - Subcutaneous
1	rs34415150	ENSG00000241106.6	HLA-DOB	chr6_32592700_A_G_b38	6	32560477	G	A	7.3e-08	0.43	Skin - Not Sun Exposed (Suprapubic)
1	rs34415150	ENSG00000196126.11	HLA-DRB1	chr6_32592700_A_G_b38	6	32560477	G	A	8.1e-08	-0.25	Thyroid
1	rs34415150	ENSG00000229391.7	HLA-DRB6	chr6_32592700_A_G_b38	6	32560477	G	A	8.7e-08	0.72	Vagina
1	rs34415150	ENSG00000232629.8	HLA-DQB2	chr6_32592700_A_G_b38	6	32560477	G	A	9e-08	0.48	Stomach
1	rs34415150	ENSG00000232629.8	HLA-DQB2	chr6_32592700_A_G_b38	6	32560477	G	A	9.6e-08	0.68	Brain - Hippocampus
1	rs34415150	ENSG00000232629.8	HLA-DQB2	chr6_32592700_A_G_b38	6	32560477	G	A	1e-07	0.46	Colon - Transverse
1	rs34415150	ENSG00000204338.8	CYP21A1P	chr6_32592700_A_G_b38	6	32560477	G	A	1.1e-07	0.32	Whole Blood
1	rs34415150	ENSG00000241106.6	HLA-DOB	chr6_32592700_A_G_b38	6	32560477	G	A	1.3e-07	0.34	Cells - Cultured fibroblasts
1	rs34415150	ENSG00000229391.7	HLA-DRB6	chr6_32592700_A_G_b38	6	32560477	G	A	1.3e-07	0.61	Brain - Cortex
1	rs34415150	ENSG00000196126.11	HLA-DRB1	chr6_32592700_A_G_b38	6	32560477	G	A	1.4e-07	-0.46	Brain - Cortex
1	rs34415150	ENSG00000196735.11	HLA-DQA1	chr6_32592700_A_G_b38	6	32560477	G	A	1.5e-07	-0.29	Artery - Aorta
1	rs34415150	ENSG00000179344.16	HLA-DQB1	chr6_32592700_A_G_b38	6	32560477	G	A	1.7e-07	-0.49	Esophagus - Gastroesophageal Junction
1	rs34415150	ENSG00000237541.3	HLA-DQA2	chr6_32592700_A_G_b38	6	32560477	G	A	1.8e-07	1.3	Kidney - Cortex
1	rs34415150	ENSG00000179344.16	HLA-DQB1	chr6_32592700_A_G_b38	6	32560477	G	A	2.1e-07	-0.35	Esophagus - Mucosa
1	rs34415150	ENSG00000196126.11	HLA-DRB1	chr6_32592700_A_G_b38	6	32560477	G	A	2.8e-07	-0.21	Esophagus - Mucosa
1	rs34415150	ENSG00000241106.6	HLA-DOB	chr6_32592700_A_G_b38	6	32560477	G	A	3.5e-07	0.42	Nerve - Tibial
1	rs34415150	ENSG00000196735.11	HLA-DQA1	chr6_32592700_A_G_b38	6	32560477	G	A	4e-07	-0.26	Thyroid
1	rs34415150	ENSG00000204338.8	CYP21A1P	chr6_32592700_A_G_b38	6	32560477	G	A	4.8e-07	0.33	Artery - Tibial
1	rs34415150	ENSG00000196735.11	HLA-DQA1	chr6_32592700_A_G_b38	6	32560477	G	A	6e-07	-0.33	Breast - Mammary Tissue
1	rs34415150	ENSG00000196735.11	HLA-DQA1	chr6_32592700_A_G_b38	6	32560477	G	A	6.9e-07	-0.37	Pituitary
1	rs34415150	ENSG00000179344.16	HLA-DQB1	chr6_32592700_A_G_b38	6	32560477	G	A	6.9e-07	-0.35	Skin - Not Sun Exposed (Suprapubic)
1	rs34415150	ENSG00000179344.16	HLA-DQB1	chr6_32592700_A_G_b38	6	32560477	G	A	7e-07	-0.42	Heart - Left Ventricle
1	rs34415150	ENSG00000232629.8	HLA-DQB2	chr6_32592700_A_G_b38	6	32560477	G	A	8.2e-07	0.79	Cells - EBV-transformed lymphocytes
1	rs34415150	ENSG00000229391.7	HLA-DRB6	chr6_32592700_A_G_b38	6	32560477	G	A	9.5e-07	0.58	Brain - Amygdala
1	rs34415150	ENSG00000241106.6	HLA-DOB	chr6_32592700_A_G_b38	6	32560477	G	A	1e-06	0.44	Colon - Sigmoid
1	rs34415150	ENSG00000196126.11	HLA-DRB1	chr6_32592700_A_G_b38	6	32560477	G	A	1.1e-06	-0.3	Spleen
1	rs34415150	ENSG00000196301.3	HLA-DRB9	chr6_32592700_A_G_b38	6	32560477	G	A	1.3e-06	0.35	Lung
1	rs34415150	ENSG00000223534.1	HLA-DQB1-AS1	chr6_32592700_A_G_b38	6	32560477	G	A	1.3e-06	-0.32	Adipose - Visceral (Omentum)
1	rs34415150	ENSG00000232629.8	HLA-DQB2	chr6_32592700_A_G_b38	6	32560477	G	A	1.4e-06	0.68	Brain - Cortex
1	rs34415150	ENSG00000204463.12	BAG6	chr6_32592700_A_G_b38	6	32560477	G	A	1.4e-06	0.17	Esophagus - Muscularis
1	rs34415150	ENSG00000179344.16	HLA-DQB1	chr6_32592700_A_G_b38	6	32560477	G	A	1.5e-06	-0.44	Stomach
1	rs34415150	ENSG00000241106.6	HLA-DOB	chr6_32592700_A_G_b38	6	32560477	G	A	1.7e-06	0.38	Artery - Aorta
1	rs34415150	ENSG00000204314.10	PRRT1	chr6_32592700_A_G_b38	6	32560477	G	A	1.8e-06	0.24	Skin - Not Sun Exposed (Suprapubic)
1	rs34415150	ENSG00000225914.1	XXbac-BPG154L12.4	chr6_32592700_A_G_b38	6	32560477	G	A	1.8e-06	0.36	Adipose - Subcutaneous
1	rs34415150	ENSG00000204338.8	CYP21A1P	chr6_32592700_A_G_b38	6	32560477	G	A	2e-06	0.35	Nerve - Tibial
1	rs34415150	ENSG00000196126.11	HLA-DRB1	chr6_32592700_A_G_b38	6	32560477	G	A	2.4e-06	0.32	Colon - Sigmoid
1	rs34415150	ENSG00000241106.6	HLA-DOB	chr6_32592700_A_G_b38	6	32560477	G	A	2.8e-06	0.31	Esophagus - Mucosa
1	rs34415150	ENSG00000196735.11	HLA-DQA1	chr6_32592700_A_G_b38	6	32560477	G	A	2.9e-06	-0.24	Colon - Transverse
1	rs34415150	ENSG00000229391.7	HLA-DRB6	chr6_32592700_A_G_b38	6	32560477	G	A	3.7e-06	0.72	Brain - Substantia nigra
1	rs34415150	ENSG00000241106.6	HLA-DOB	chr6_32592700_A_G_b38	6	32560477	G	A	3.8e-06	0.57	Adrenal Gland
1	rs34415150	ENSG00000232629.8	HLA-DQB2	chr6_32592700_A_G_b38	6	32560477	G	A	3.9e-06	0.53	Pituitary
1	rs34415150	ENSG00000204338.8	CYP21A1P	chr6_32592700_A_G_b38	6	32560477	G	A	4.5e-06	0.43	Testis
1	rs34415150	ENSG00000196301.3	HLA-DRB9	chr6_32592700_A_G_b38	6	32560477	G	A	5.2e-06	0.27	Whole Blood
1	rs34415150	ENSG00000196126.11	HLA-DRB1	chr6_32592700_A_G_b38	6	32560477	G	A	6.3e-06	-0.18	Nerve - Tibial
1	rs34415150	ENSG00000213676.10	ATF6B	chr6_32592700_A_G_b38	6	32560477	G	A	6.9e-06	0.15	Muscle - Skeletal
1	rs34415150	ENSG00000204314.10	PRRT1	chr6_32592700_A_G_b38	6	32560477	G	A	7.2e-06	0.15	Adipose - Subcutaneous
1	rs34415150	ENSG00000223534.1	HLA-DQB1-AS1	chr6_32592700_A_G_b38	6	32560477	G	A	9.4e-06	-0.28	Adipose - Subcutaneous
1	rs34415150	ENSG00000179344.16	HLA-DQB1	chr6_32592700_A_G_b38	6	32560477	G	A	1e-05	-0.51	Brain - Cerebellum
1	rs34415150	ENSG00000232629.8	HLA-DQB2	chr6_32592700_A_G_b38	6	32560477	G	A	1e-05	0.45	Brain - Nucleus accumbens (basal ganglia)
1	rs34415150	ENSG00000196735.11	HLA-DQA1	chr6_32592700_A_G_b38	6	32560477	G	A	1.1e-05	-0.23	Muscle - Skeletal
1	rs34415150	ENSG00000223534.1	HLA-DQB1-AS1	chr6_32592700_A_G_b38	6	32560477	G	A	1.2e-05	-0.18	Whole Blood
1	rs34415150	ENSG00000204338.8	CYP21A1P	chr6_32592700_A_G_b38	6	32560477	G	A	1.3e-05	0.26	Esophagus - Muscularis
1	rs34415150	ENSG00000196126.11	HLA-DRB1	chr6_32592700_A_G_b38	6	32560477	G	A	1.4e-05	-0.32	Prostate
1	rs34415150	ENSG00000196301.3	HLA-DRB9	chr6_32592700_A_G_b38	6	32560477	G	A	1.4e-05	0.36	Skin - Not Sun Exposed (Suprapubic)
1	rs34415150	ENSG00000241106.6	HLA-DOB	chr6_32592700_A_G_b38	6	32560477	G	A	1.4e-05	0.42	Esophagus - Gastroesophageal Junction
1	rs34415150	ENSG00000224389.8	C4B	chr6_32592700_A_G_b38	6	32560477	G	A	1.5e-05	-0.26	Pancreas
1	rs34415150	ENSG00000196126.11	HLA-DRB1	chr6_32592700_A_G_b38	6	32560477	G	A	1.7e-05	-0.26	Pancreas
1	rs34415150	ENSG00000241106.6	HLA-DOB	chr6_32592700_A_G_b38	6	32560477	G	A	1.7e-05	0.34	Adipose - Visceral (Omentum)
1	rs34415150	ENSG00000196301.3	HLA-DRB9	chr6_32592700_A_G_b38	6	32560477	G	A	1.8e-05	0.32	Nerve - Tibial
1	rs34415150	ENSG00000204463.12	BAG6	chr6_32592700_A_G_b38	6	32560477	G	A	1.8e-05	0.19	Artery - Tibial
1	rs34415150	ENSG00000241106.6	HLA-DOB	chr6_32592700_A_G_b38	6	32560477	G	A	1.8e-05	0.65	Ovary
1	rs34415150	ENSG00000204304.11	PBX2	chr6_32592700_A_G_b38	6	32560477	G	A	2e-05	0.13	Cells - Cultured fibroblasts
1	rs34415150	ENSG00000229391.7	HLA-DRB6	chr6_32592700_A_G_b38	6	32560477	G	A	2.1e-05	0.71	Minor Salivary Gland
1	rs34415150	ENSG00000232629.8	HLA-DQB2	chr6_32592700_A_G_b38	6	32560477	G	A	2.1e-05	0.56	Adrenal Gland
1	rs34415150	ENSG00000240053.8	LY6G5B	chr6_32592700_A_G_b38	6	32560477	G	A	2.3e-05	-0.1	Whole Blood
1	rs34415150	ENSG00000196126.11	HLA-DRB1	chr6_32592700_A_G_b38	6	32560477	G	A	2.5e-05	-0.35	Testis
1	rs34415150	ENSG00000196126.11	HLA-DRB1	chr6_32592700_A_G_b38	6	32560477	G	A	2.5e-05	-0.42	Brain - Cerebellum
1	rs34415150	ENSG00000196126.11	HLA-DRB1	chr6_32592700_A_G_b38	6	32560477	G	A	2.8e-05	-0.42	Brain - Putamen (basal ganglia)
1	rs34415150	ENSG00000232629.8	HLA-DQB2	chr6_32592700_A_G_b38	6	32560477	G	A	3.2e-05	0.44	Small Intestine - Terminal Ileum
1	rs34415150	ENSG00000241106.6	HLA-DOB	chr6_32592700_A_G_b38	6	32560477	G	A	3.5e-05	0.31	Breast - Mammary Tissue
1	rs34415150	ENSG00000196126.11	HLA-DRB1	chr6_32592700_A_G_b38	6	32560477	G	A	3.6e-05	-0.3	Brain - Hypothalamus
1	rs34415150	ENSG00000204463.12	BAG6	chr6_32592700_A_G_b38	6	32560477	G	A	4.1e-05	0.14	Nerve - Tibial
1	rs34415150	ENSG00000204338.8	CYP21A1P	chr6_32592700_A_G_b38	6	32560477	G	A	4.2e-05	0.31	Esophagus - Mucosa
1	rs34415150	ENSG00000196126.11	HLA-DRB1	chr6_32592700_A_G_b38	6	32560477	G	A	4.2e-05	-0.41	Brain - Cerebellar Hemisphere
1	rs34415150	ENSG00000196126.11	HLA-DRB1	chr6_32592700_A_G_b38	6	32560477	G	A	4.5e-05	-0.22	Adipose - Visceral (Omentum)
1	rs34415150	ENSG00000204267.13	TAP2	chr6_32592700_A_G_b38	6	32560477	G	A	4.5e-05	-0.14	Cells - Cultured fibroblasts
1	rs34415150	ENSG00000196735.11	HLA-DQA1	chr6_32592700_A_G_b38	6	32560477	G	A	4.9e-05	-0.29	Esophagus - Muscularis
1	rs34415150	ENSG00000204304.11	PBX2	chr6_32592700_A_G_b38	6	32560477	G	A	5e-05	0.19	Esophagus - Gastroesophageal Junction
1	rs34415150	ENSG00000204463.12	BAG6	chr6_32592700_A_G_b38	6	32560477	G	A	5.8e-05	0.2	Esophagus - Gastroesophageal Junction
1	rs34415150	ENSG00000232629.8	HLA-DQB2	chr6_32592700_A_G_b38	6	32560477	G	A	5.9e-05	0.46	Spleen
1	rs34415150	ENSG00000232629.8	HLA-DQB2	chr6_32592700_A_G_b38	6	32560477	G	A	7e-05	0.28	Thyroid
1	rs34415150	ENSG00000204301.6	NOTCH4	chr6_32592700_A_G_b38	6	32560477	G	A	7.2e-05	0.19	Nerve - Tibial
1	rs34415150	ENSG00000225914.1	XXbac-BPG154L12.4	chr6_32592700_A_G_b38	6	32560477	G	A	7.3e-05	0.31	Cells - Cultured fibroblasts
1	rs34415150	ENSG00000198502.5	HLA-DRB5	chr6_32592700_A_G_b38	6	32560477	G	A	7.3e-05	0.34	Esophagus - Muscularis
1	rs34415150	ENSG00000241106.6	HLA-DOB	chr6_32592700_A_G_b38	6	32560477	G	A	7.4e-05	0.21	Colon - Transverse
1	rs34415150	ENSG00000241106.6	HLA-DOB	chr6_32592700_A_G_b38	6	32560477	G	A	7.6e-05	0.28	Stomach
1	rs34415150	ENSG00000224389.8	C4B	chr6_32592700_A_G_b38	6	32560477	G	A	7.6e-05	-0.3	Stomach
1	rs34415150	ENSG00000241106.6	HLA-DOB	chr6_32592700_A_G_b38	6	32560477	G	A	8.4e-05	0.14	Whole Blood
1	rs34415150	ENSG00000228962.1	HCG23	chr6_32592700_A_G_b38	6	32560477	G	A	0.00011	0.24	Nerve - Tibial
1	rs34415150	ENSG00000196126.11	HLA-DRB1	chr6_32592700_A_G_b38	6	32560477	G	A	0.00011	-0.19	Breast - Mammary Tissue
1	rs34415150	ENSG00000179344.16	HLA-DQB1	chr6_32592700_A_G_b38	6	32560477	G	A	0.00012	-0.23	Lung
1	rs34415150	ENSG00000237285.1	HNRNPA1P2	chr6_32592700_A_G_b38	6	32560477	G	A	0.00013	0.31	Testis
1	rs34415150	ENSG00000196735.11	HLA-DQA1	chr6_32592700_A_G_b38	6	32560477	G	A	0.00013	-0.29	Testis
1	rs34415150	ENSG00000241106.6	HLA-DOB	chr6_32592700_A_G_b38	6	32560477	G	A	0.00013	0.25	Lung
1	rs34415150	ENSG00000232629.8	HLA-DQB2	chr6_32592700_A_G_b38	6	32560477	G	A	0.00014	0.31	Adipose - Subcutaneous
1	rs34415150	ENSG00000204308.7	RNF5	chr6_32592700_A_G_b38	6	32560477	G	A	0.00017	0.097	Muscle - Skeletal
1	rs34415150	ENSG00000244731.7	C4A	chr6_32592700_A_G_b38	6	32560477	G	A	0.00024	0.29	Skin - Not Sun Exposed (Suprapubic)
1	rs34415150	ENSG00000204301.6	NOTCH4	chr6_32592700_A_G_b38	6	32560477	G	A	0.00025	0.12	Adipose - Subcutaneous
2	rs143384	ENSG00000101019.21	UQCC1	chr20_35437976_G_A_b38	20	34025756	A	A	2.7e-50	0.51	Cells - Cultured fibroblasts
2	rs143384	ENSG00000101019.21	UQCC1	chr20_35437976_G_A_b38	20	34025756	A	A	1.5e-31	0.23	Muscle - Skeletal
2	rs143384	ENSG00000101019.21	UQCC1	chr20_35437976_G_A_b38	20	34025756	A	A	6.5e-22	0.3	Skin - Sun Exposed (Lower leg)
2	rs143384	ENSG00000101019.21	UQCC1	chr20_35437976_G_A_b38	20	34025756	A	A	2.3e-18	0.23	Skin - Not Sun Exposed (Suprapubic)
2	rs143384	ENSG00000101019.21	UQCC1	chr20_35437976_G_A_b38	20	34025756	A	A	2e-17	0.23	Esophagus - Mucosa
2	rs143384	ENSG00000101019.21	UQCC1	chr20_35437976_G_A_b38	20	34025756	A	A	4.9e-16	0.26	Lung
2	rs143384	ENSG00000101019.21	UQCC1	chr20_35437976_G_A_b38	20	34025756	A	A	2.2e-15	0.2	Whole Blood
2	rs143384	ENSG00000101019.21	UQCC1	chr20_35437976_G_A_b38	20	34025756	A	A	9.8e-15	0.27	Adipose - Subcutaneous
2	rs143384	ENSG00000125998.7	FAM83C	chr20_35437976_G_A_b38	20	34025756	A	A	2e-14	0.16	Skin - Sun Exposed (Lower leg)
2	rs143384	ENSG00000125965.8	GDF5	chr20_35437976_G_A_b38	20	34025756	A	A	1.6e-13	-0.44	Esophagus - Gastroesophageal Junction
2	rs143384	ENSG00000101019.21	UQCC1	chr20_35437976_G_A_b38	20	34025756	A	A	4.3e-13	0.2	Adipose - Visceral (Omentum)
2	rs143384	ENSG00000125965.8	GDF5	chr20_35437976_G_A_b38	20	34025756	A	A	1.2e-12	-0.42	Colon - Sigmoid
2	rs143384	ENSG00000101019.21	UQCC1	chr20_35437976_G_A_b38	20	34025756	A	A	3.1e-12	0.25	Stomach
2	rs143384	ENSG00000214078.12	CPNE1	chr20_35437976_G_A_b38	20	34025756	A	A	3.5e-11	0.22	Whole Blood
2	rs143384	ENSG00000125965.8	GDF5	chr20_35437976_G_A_b38	20	34025756	A	A	6.9e-11	-0.4	Pituitary
2	rs143384	ENSG00000125965.8	GDF5	chr20_35437976_G_A_b38	20	34025756	A	A	1.2e-10	-0.29	Thyroid
2	rs143384	ENSG00000224497.1	RPL36P4	chr20_35437976_G_A_b38	20	34025756	A	A	1.3e-10	-0.39	Cells - Cultured fibroblasts
2	rs143384	ENSG00000214078.12	CPNE1	chr20_35437976_G_A_b38	20	34025756	A	A	1.4e-10	0.3	Adipose - Subcutaneous
2	rs143384	ENSG00000224497.1	RPL36P4	chr20_35437976_G_A_b38	20	34025756	A	A	3e-10	-0.31	Whole Blood
2	rs143384	ENSG00000224497.1	RPL36P4	chr20_35437976_G_A_b38	20	34025756	A	A	5.2e-10	-0.37	Skin - Not Sun Exposed (Suprapubic)
2	rs143384	ENSG00000224497.1	RPL36P4	chr20_35437976_G_A_b38	20	34025756	A	A	7.4e-10	-0.37	Esophagus - Mucosa
2	rs143384	ENSG00000214078.12	CPNE1	chr20_35437976_G_A_b38	20	34025756	A	A	8.3e-10	0.39	Testis
2	rs143384	ENSG00000101019.21	UQCC1	chr20_35437976_G_A_b38	20	34025756	A	A	8.7e-10	0.23	Breast - Mammary Tissue
2	rs143384	ENSG00000125965.8	GDF5	chr20_35437976_G_A_b38	20	34025756	A	A	1.3e-09	-0.45	Brain - Putamen (basal ganglia)
2	rs143384	ENSG00000126001.15	CEP250	chr20_35437976_G_A_b38	20	34025756	A	A	1.5e-09	-0.2	Esophagus - Mucosa
2	rs143384	ENSG00000125965.8	GDF5	chr20_35437976_G_A_b38	20	34025756	A	A	6.2e-09	-0.33	Esophagus - Muscularis
2	rs143384	ENSG00000214078.12	CPNE1	chr20_35437976_G_A_b38	20	34025756	A	A	6.5e-09	0.3	Esophagus - Mucosa
2	rs143384	ENSG00000224497.1	RPL36P4	chr20_35437976_G_A_b38	20	34025756	A	A	8.2e-09	-0.32	Adipose - Subcutaneous
2	rs143384	ENSG00000214078.12	CPNE1	chr20_35437976_G_A_b38	20	34025756	A	A	8.9e-09	0.24	Lung
2	rs143384	ENSG00000224497.1	RPL36P4	chr20_35437976_G_A_b38	20	34025756	A	A	1.4e-08	-0.3	Artery - Tibial
2	rs143384	ENSG00000224497.1	RPL36P4	chr20_35437976_G_A_b38	20	34025756	A	A	1.4e-08	-0.34	Nerve - Tibial
2	rs143384	ENSG00000224497.1	RPL36P4	chr20_35437976_G_A_b38	20	34025756	A	A	1.8e-08	-0.4	Breast - Mammary Tissue
2	rs143384	ENSG00000224497.1	RPL36P4	chr20_35437976_G_A_b38	20	34025756	A	A	2.6e-08	-0.33	Thyroid
2	rs143384	ENSG00000214078.12	CPNE1	chr20_35437976_G_A_b38	20	34025756	A	A	2.9e-08	0.24	Skin - Sun Exposed (Lower leg)
2	rs143384	ENSG00000101019.21	UQCC1	chr20_35437976_G_A_b38	20	34025756	A	A	3.1e-08	0.13	Heart - Left Ventricle
2	rs143384	ENSG00000101019.21	UQCC1	chr20_35437976_G_A_b38	20	34025756	A	A	3.3e-08	0.13	Heart - Atrial Appendage
2	rs143384	ENSG00000224497.1	RPL36P4	chr20_35437976_G_A_b38	20	34025756	A	A	3.4e-08	-0.33	Lung
2	rs143384	ENSG00000088367.21	EPB41L1	chr20_35437976_G_A_b38	20	34025756	A	A	3.9e-08	0.19	Esophagus - Mucosa
2	rs143384	ENSG00000101019.21	UQCC1	chr20_35437976_G_A_b38	20	34025756	A	A	4e-08	0.18	Nerve - Tibial
2	rs143384	ENSG00000224497.1	RPL36P4	chr20_35437976_G_A_b38	20	34025756	A	A	4.2e-08	-0.34	Adipose - Visceral (Omentum)
2	rs143384	ENSG00000101019.21	UQCC1	chr20_35437976_G_A_b38	20	34025756	A	A	8.1e-08	0.16	Thyroid
2	rs143384	ENSG00000125998.7	FAM83C	chr20_35437976_G_A_b38	20	34025756	A	A	8.4e-08	0.13	Skin - Not Sun Exposed (Suprapubic)
2	rs143384	ENSG00000224497.1	RPL36P4	chr20_35437976_G_A_b38	20	34025756	A	A	1.2e-07	-0.31	Skin - Sun Exposed (Lower leg)
2	rs143384	ENSG00000214078.12	CPNE1	chr20_35437976_G_A_b38	20	34025756	A	A	1.3e-07	0.26	Nerve - Tibial
2	rs143384	ENSG00000224497.1	RPL36P4	chr20_35437976_G_A_b38	20	34025756	A	A	2.1e-07	-0.4	Heart - Atrial Appendage
2	rs143384	ENSG00000214078.12	CPNE1	chr20_35437976_G_A_b38	20	34025756	A	A	2.1e-07	0.23	Thyroid
2	rs143384	ENSG00000101460.12	MAP1LC3A	chr20_35437976_G_A_b38	20	34025756	A	A	2.4e-07	-0.11	Artery - Tibial
2	rs143384	ENSG00000088298.12	EDEM2	chr20_35437976_G_A_b38	20	34025756	A	A	2.5e-07	0.13	Adipose - Subcutaneous
2	rs143384	ENSG00000224497.1	RPL36P4	chr20_35437976_G_A_b38	20	34025756	A	A	3.1e-07	-0.26	Muscle - Skeletal
2	rs143384	ENSG00000244005.12	NFS1	chr20_35437976_G_A_b38	20	34025756	A	A	3.2e-07	-0.12	Muscle - Skeletal
2	rs143384	ENSG00000101000.5	PROCR	chr20_35437976_G_A_b38	20	34025756	A	A	4.4e-07	0.16	Adipose - Subcutaneous
2	rs143384	ENSG00000214078.12	CPNE1	chr20_35437976_G_A_b38	20	34025756	A	A	4.6e-07	0.23	Skin - Not Sun Exposed (Suprapubic)
2	rs143384	ENSG00000101019.21	UQCC1	chr20_35437976_G_A_b38	20	34025756	A	A	5e-07	0.12	Artery - Aorta
2	rs143384	ENSG00000125965.8	GDF5	chr20_35437976_G_A_b38	20	34025756	A	A	6.2e-07	0.2	Lung
2	rs143384	ENSG00000101019.21	UQCC1	chr20_35437976_G_A_b38	20	34025756	A	A	6.7e-07	0.13	Artery - Tibial
2	rs143384	ENSG00000088298.12	EDEM2	chr20_35437976_G_A_b38	20	34025756	A	A	1e-06	-0.23	Pancreas
2	rs143384	ENSG00000125998.7	FAM83C	chr20_35437976_G_A_b38	20	34025756	A	A	1.1e-06	0.14	Esophagus - Mucosa
2	rs143384	ENSG00000101019.21	UQCC1	chr20_35437976_G_A_b38	20	34025756	A	A	1.2e-06	0.31	Minor Salivary Gland
2	rs143384	ENSG00000101460.12	MAP1LC3A	chr20_35437976_G_A_b38	20	34025756	A	A	1.7e-06	-0.15	Brain - Hippocampus
2	rs143384	ENSG00000279253.1	RP4-614O4.13	chr20_35437976_G_A_b38	20	34025756	A	A	2.1e-06	0.15	Skin - Sun Exposed (Lower leg)
2	rs143384	ENSG00000101000.5	PROCR	chr20_35437976_G_A_b38	20	34025756	A	A	2.5e-06	-0.37	Pancreas
2	rs143384	ENSG00000224497.1	RPL36P4	chr20_35437976_G_A_b38	20	34025756	A	A	2.6e-06	-0.37	Testis
2	rs143384	ENSG00000214078.12	CPNE1	chr20_35437976_G_A_b38	20	34025756	A	A	2.6e-06	0.19	Cells - Cultured fibroblasts
2	rs143384	ENSG00000214078.12	CPNE1	chr20_35437976_G_A_b38	20	34025756	A	A	2.9e-06	0.2	Artery - Tibial
2	rs143384	ENSG00000125991.19	ERGIC3	chr20_35437976_G_A_b38	20	34025756	A	A	4e-06	0.11	Cells - Cultured fibroblasts
2	rs143384	ENSG00000224497.1	RPL36P4	chr20_35437976_G_A_b38	20	34025756	A	A	4.7e-06	-0.29	Esophagus - Muscularis
2	rs143384	ENSG00000224497.1	RPL36P4	chr20_35437976_G_A_b38	20	34025756	A	A	5.1e-06	-0.36	Brain - Nucleus accumbens (basal ganglia)
2	rs143384	ENSG00000224497.1	RPL36P4	chr20_35437976_G_A_b38	20	34025756	A	A	6.1e-06	-0.4	Adrenal Gland
2	rs143384	ENSG00000224497.1	RPL36P4	chr20_35437976_G_A_b38	20	34025756	A	A	6.3e-06	-0.34	Colon - Transverse
2	rs143384	ENSG00000214078.12	CPNE1	chr20_35437976_G_A_b38	20	34025756	A	A	7.8e-06	0.33	Adrenal Gland
2	rs143384	ENSG00000101019.21	UQCC1	chr20_35437976_G_A_b38	20	34025756	A	A	8.1e-06	0.19	Pancreas
2	rs143384	ENSG00000214078.12	CPNE1	chr20_35437976_G_A_b38	20	34025756	A	A	9.5e-06	0.15	Muscle - Skeletal
2	rs143384	ENSG00000125998.7	FAM83C	chr20_35437976_G_A_b38	20	34025756	A	A	1.1e-05	0.23	Prostate
2	rs143384	ENSG00000125965.8	GDF5	chr20_35437976_G_A_b38	20	34025756	A	A	1.1e-05	-0.38	Brain - Frontal Cortex (BA9)
2	rs143384	ENSG00000224497.1	RPL36P4	chr20_35437976_G_A_b38	20	34025756	A	A	1.3e-05	-0.44	Spleen
2	rs143384	ENSG00000088340.15	FER1L4	chr20_35437976_G_A_b38	20	34025756	A	A	1.3e-05	0.22	Nerve - Tibial
2	rs143384	ENSG00000078814.15	MYH7B	chr20_35437976_G_A_b38	20	34025756	A	A	1.6e-05	-0.094	Nerve - Tibial
2	rs143384	ENSG00000214078.12	CPNE1	chr20_35437976_G_A_b38	20	34025756	A	A	1.8e-05	0.24	Breast - Mammary Tissue
2	rs143384	ENSG00000101019.21	UQCC1	chr20_35437976_G_A_b38	20	34025756	A	A	1.8e-05	0.14	Colon - Sigmoid
2	rs143384	ENSG00000224497.1	RPL36P4	chr20_35437976_G_A_b38	20	34025756	A	A	2.1e-05	-0.33	Esophagus - Gastroesophageal Junction
2	rs143384	ENSG00000214078.12	CPNE1	chr20_35437976_G_A_b38	20	34025756	A	A	2.7e-05	0.24	Colon - Transverse
2	rs143384	ENSG00000279253.1	RP4-614O4.13	chr20_35437976_G_A_b38	20	34025756	A	A	3e-05	0.18	Lung
2	rs143384	ENSG00000101460.12	MAP1LC3A	chr20_35437976_G_A_b38	20	34025756	A	A	3.1e-05	-0.16	Stomach
2	rs143384	ENSG00000224497.1	RPL36P4	chr20_35437976_G_A_b38	20	34025756	A	A	3.4e-05	-0.36	Pancreas
2	rs143384	ENSG00000125965.8	GDF5	chr20_35437976_G_A_b38	20	34025756	A	A	3.7e-05	-0.15	Colon - Transverse
2	rs143384	ENSG00000214078.12	CPNE1	chr20_35437976_G_A_b38	20	34025756	A	A	4.2e-05	0.29	Prostate
2	rs143384	ENSG00000214078.12	CPNE1	chr20_35437976_G_A_b38	20	34025756	A	A	4.2e-05	0.18	Brain - Cerebellar Hemisphere
2	rs143384	ENSG00000101019.21	UQCC1	chr20_35437976_G_A_b38	20	34025756	A	A	4.4e-05	0.14	Brain - Caudate (basal ganglia)
2	rs143384	ENSG00000214078.12	CPNE1	chr20_35437976_G_A_b38	20	34025756	A	A	4.7e-05	0.26	Brain - Hypothalamus
2	rs143384	ENSG00000171222.10	SCAND1	chr20_35437976_G_A_b38	20	34025756	A	A	5.2e-05	-0.13	Artery - Aorta
2	rs143384	ENSG00000101019.21	UQCC1	chr20_35437976_G_A_b38	20	34025756	A	A	5.2e-05	0.42	Cells - EBV-transformed lymphocytes
2	rs143384	ENSG00000125965.8	GDF5	chr20_35437976_G_A_b38	20	34025756	A	A	5.2e-05	-0.4	Brain - Hippocampus
2	rs143384	ENSG00000101460.12	MAP1LC3A	chr20_35437976_G_A_b38	20	34025756	A	A	6.1e-05	-0.11	Nerve - Tibial
2	rs143384	ENSG00000242372.6	EIF6	chr20_35437976_G_A_b38	20	34025756	A	A	7.3e-05	0.063	Cells - Cultured fibroblasts
2	rs143384	ENSG00000260032.1	NORAD	chr20_35437976_G_A_b38	20	34025756	A	A	7.6e-05	0.11	Heart - Atrial Appendage
2	rs143384	ENSG00000214078.12	CPNE1	chr20_35437976_G_A_b38	20	34025756	A	A	7.6e-05	0.22	Adipose - Visceral (Omentum)
2	rs143384	ENSG00000125965.8	GDF5	chr20_35437976_G_A_b38	20	34025756	A	A	8.8e-05	-0.32	Brain - Caudate (basal ganglia)
2	rs143384	ENSG00000088298.12	EDEM2	chr20_35437976_G_A_b38	20	34025756	A	A	9e-05	0.27	Brain - Frontal Cortex (BA9)
2	rs143384	ENSG00000279253.1	RP4-614O4.13	chr20_35437976_G_A_b38	20	34025756	A	A	0.0001	0.096	Whole Blood
2	rs143384	ENSG00000224497.1	RPL36P4	chr20_35437976_G_A_b38	20	34025756	A	A	0.00011	-0.29	Heart - Left Ventricle
2	rs143384	ENSG00000126005.16	MMP24-AS1	chr20_35437976_G_A_b38	20	34025756	A	A	0.00011	0.11	Cells - Cultured fibroblasts
2	rs143384	ENSG00000224497.1	RPL36P4	chr20_35437976_G_A_b38	20	34025756	A	A	0.00011	-0.28	Artery - Aorta
2	rs143384	ENSG00000101019.21	UQCC1	chr20_35437976_G_A_b38	20	34025756	A	A	0.00012	0.19	Spleen
2	rs143384	ENSG00000224497.1	RPL36P4	chr20_35437976_G_A_b38	20	34025756	A	A	0.00013	-0.35	Prostate
2	rs143384	ENSG00000242372.6	EIF6	chr20_35437976_G_A_b38	20	34025756	A	A	0.00013	-0.066	Skin - Not Sun Exposed (Suprapubic)
2	rs143384	ENSG00000101000.5	PROCR	chr20_35437976_G_A_b38	20	34025756	A	A	0.00016	0.12	Muscle - Skeletal
2	rs143384	ENSG00000100991.11	TRPC4AP	chr20_35437976_G_A_b38	20	34025756	A	A	0.00019	0.086	Skin - Not Sun Exposed (Suprapubic)
2	rs143384	ENSG00000101000.5	PROCR	chr20_35437976_G_A_b38	20	34025756	A	A	0.00019	0.11	Nerve - Tibial
2	rs143384	ENSG00000260032.1	NORAD	chr20_35437976_G_A_b38	20	34025756	A	A	0.00019	0.098	Esophagus - Mucosa
2	rs143384	ENSG00000088298.12	EDEM2	chr20_35437976_G_A_b38	20	34025756	A	A	0.0002	0.12	Heart - Left Ventricle
2	rs143384	ENSG00000101000.5	PROCR	chr20_35437976_G_A_b38	20	34025756	A	A	0.00025	0.12	Skin - Sun Exposed (Lower leg)
2	rs143384	ENSG00000088298.12	EDEM2	chr20_35437976_G_A_b38	20	34025756	A	A	0.0003	0.13	Cells - Cultured fibroblasts
2	rs143384	ENSG00000088340.15	FER1L4	chr20_35437976_G_A_b38	20	34025756	A	A	0.00038	0.15	Muscle - Skeletal
2	rs143384	ENSG00000125965.8	GDF5	chr20_35437976_G_A_b38	20	34025756	A	A	0.0004	-0.14	Adipose - Subcutaneous
2	rs143384	ENSG00000101460.12	MAP1LC3A	chr20_35437976_G_A_b38	20	34025756	A	A	0.00042	-0.097	Esophagus - Muscularis
2	rs143384	ENSG00000125966.9	MMP24	chr20_35437976_G_A_b38	20	34025756	A	A	0.00057	0.14	Skin - Not Sun Exposed (Suprapubic)
3	rs62102286	ENSG00000141627.13	DYM	chr18_49066038_T_G_b38	18	46592408	T	G	1.7e-08	0.16	Whole Blood
3	rs62102286	ENSG00000141627.13	DYM	chr18_49066038_T_G_b38	18	46592408	T	G	4.6e-07	0.15	Esophagus - Mucosa
4	rs3118903	ENSG00000233672.6	RNASEH2B-AS1	chr13_50525441_G_A_b38	13	51099577	A	A	4.6e-05	-0.35	Breast - Mammary Tissue
4	rs3118903	ENSG00000233672.6	RNASEH2B-AS1	chr13_50525441_G_A_b38	13	51099577	A	A	5.9e-05	-0.26	Thyroid
5	rs13107325	ENSG00000109332.19	UBE2D3	chr4_102267552_C_T_b38	4	103188709	T	T	6.2e-05	-0.17	Artery - Aorta
6	rs11236213	ENSG00000279353.1	RP11-864N7.4	chr11_74683324_G_A_b38	11	74394369	G	A	1.5e-09	0.32	Thyroid
6	rs11236213	ENSG00000279353.1	RP11-864N7.4	chr11_74683324_G_A_b38	11	74394369	G	A	3.6e-08	0.56	Spleen
6	rs11236213	ENSG00000175538.10	KCNE3	chr11_74683324_G_A_b38	11	74394369	G	A	1.5e-05	-0.13	Cells - Cultured fibroblasts
6	rs11236213	ENSG00000279353.1	RP11-864N7.4	chr11_74683324_G_A_b38	11	74394369	G	A	5.1e-05	0.2	Lung
6	rs11236213	ENSG00000175538.10	KCNE3	chr11_74683324_G_A_b38	11	74394369	G	A	6.5e-05	-0.31	Brain - Cerebellum
6	rs11236213	ENSG00000054938.15	CHRDL2	chr11_74683324_G_A_b38	11	74394369	G	A	7e-05	0.18	Thyroid
6	rs11236213	ENSG00000279353.1	RP11-864N7.4	chr11_74683324_G_A_b38	11	74394369	G	A	7.1e-05	0.33	Pituitary
6	rs11236213	ENSG00000077514.8	POLD3	chr11_74683324_G_A_b38	11	74394369	G	A	0.00011	-0.14	Thyroid
7	rs34464763	ENSG00000256339.1	RP11-233G1.4	chr12_14879926_T_A_b38	12	15032860	A	A	8e-69	0.98	Testis
7	rs34464763	ENSG00000139055.6	ERP27	chr12_14879926_T_A_b38	12	15032860	A	A	1.5e-59	-0.68	Thyroid
7	rs34464763	ENSG00000139055.6	ERP27	chr12_14879926_T_A_b38	12	15032860	A	A	2.9e-51	-0.68	Skin - Sun Exposed (Lower leg)
7	rs34464763	ENSG00000139055.6	ERP27	chr12_14879926_T_A_b38	12	15032860	A	A	2.6e-47	-0.71	Skin - Not Sun Exposed (Suprapubic)
7	rs34464763	ENSG00000139055.6	ERP27	chr12_14879926_T_A_b38	12	15032860	A	A	5.4e-37	-0.75	Artery - Aorta
7	rs34464763	ENSG00000139055.6	ERP27	chr12_14879926_T_A_b38	12	15032860	A	A	6.9e-36	-0.64	Lung
7	rs34464763	ENSG00000139055.6	ERP27	chr12_14879926_T_A_b38	12	15032860	A	A	1.5e-31	-0.51	Esophagus - Mucosa
7	rs34464763	ENSG00000139055.6	ERP27	chr12_14879926_T_A_b38	12	15032860	A	A	9.4e-24	-0.4	Artery - Tibial
7	rs34464763	ENSG00000139055.6	ERP27	chr12_14879926_T_A_b38	12	15032860	A	A	1.5e-22	-0.44	Breast - Mammary Tissue
7	rs34464763	ENSG00000179256.2	SMCO3	chr12_14879926_T_A_b38	12	15032860	A	A	1.6e-18	-0.42	Heart - Atrial Appendage
7	rs34464763	ENSG00000139055.6	ERP27	chr12_14879926_T_A_b38	12	15032860	A	A	2.9e-16	-0.62	Pituitary
7	rs34464763	ENSG00000179256.2	SMCO3	chr12_14879926_T_A_b38	12	15032860	A	A	3.4e-16	-0.41	Artery - Aorta
7	rs34464763	ENSG00000139055.6	ERP27	chr12_14879926_T_A_b38	12	15032860	A	A	1.6e-14	-0.16	Whole Blood
7	rs34464763	ENSG00000182993.3	C12orf60	chr12_14879926_T_A_b38	12	15032860	A	A	1.3e-13	-0.32	Artery - Aorta
7	rs34464763	ENSG00000111341.9	MGP	chr12_14879926_T_A_b38	12	15032860	A	A	4.9e-13	-0.21	Nerve - Tibial
7	rs34464763	ENSG00000139055.6	ERP27	chr12_14879926_T_A_b38	12	15032860	A	A	8.6e-13	-0.43	Spleen
7	rs34464763	ENSG00000139055.6	ERP27	chr12_14879926_T_A_b38	12	15032860	A	A	1.1e-12	-0.39	Esophagus - Muscularis
7	rs34464763	ENSG00000139055.6	ERP27	chr12_14879926_T_A_b38	12	15032860	A	A	2.4e-12	-0.47	Artery - Coronary
7	rs34464763	ENSG00000179256.2	SMCO3	chr12_14879926_T_A_b38	12	15032860	A	A	2.1e-11	-0.28	Adipose - Visceral (Omentum)
7	rs34464763	ENSG00000111348.8	ARHGDIB	chr12_14879926_T_A_b38	12	15032860	A	A	1.3e-10	-0.11	Artery - Tibial
7	rs34464763	ENSG00000182993.3	C12orf60	chr12_14879926_T_A_b38	12	15032860	A	A	3.8e-10	-0.26	Thyroid
7	rs34464763	ENSG00000139055.6	ERP27	chr12_14879926_T_A_b38	12	15032860	A	A	7.7e-10	-0.3	Nerve - Tibial
7	rs34464763	ENSG00000139055.6	ERP27	chr12_14879926_T_A_b38	12	15032860	A	A	3.9e-09	-0.5	Minor Salivary Gland
7	rs34464763	ENSG00000139055.6	ERP27	chr12_14879926_T_A_b38	12	15032860	A	A	3.2e-08	-0.38	Esophagus - Gastroesophageal Junction
7	rs34464763	ENSG00000139055.6	ERP27	chr12_14879926_T_A_b38	12	15032860	A	A	3.4e-08	-0.2	Adipose - Subcutaneous
7	rs34464763	ENSG00000182993.3	C12orf60	chr12_14879926_T_A_b38	12	15032860	A	A	5.1e-08	-0.22	Artery - Tibial
7	rs34464763	ENSG00000139055.6	ERP27	chr12_14879926_T_A_b38	12	15032860	A	A	5.7e-08	-0.3	Heart - Atrial Appendage
7	rs34464763	ENSG00000179256.2	SMCO3	chr12_14879926_T_A_b38	12	15032860	A	A	7.5e-08	-0.39	Spleen
7	rs34464763	ENSG00000111341.9	MGP	chr12_14879926_T_A_b38	12	15032860	A	A	1e-07	-0.14	Lung
7	rs34464763	ENSG00000182993.3	C12orf60	chr12_14879926_T_A_b38	12	15032860	A	A	1.6e-07	-0.23	Nerve - Tibial
7	rs34464763	ENSG00000139055.6	ERP27	chr12_14879926_T_A_b38	12	15032860	A	A	1.7e-07	-0.5	Vagina
7	rs34464763	ENSG00000182993.3	C12orf60	chr12_14879926_T_A_b38	12	15032860	A	A	1.8e-07	-0.25	Heart - Atrial Appendage
7	rs34464763	ENSG00000139055.6	ERP27	chr12_14879926_T_A_b38	12	15032860	A	A	3e-07	-0.34	Testis
7	rs34464763	ENSG00000111348.8	ARHGDIB	chr12_14879926_T_A_b38	12	15032860	A	A	3.8e-07	-0.15	Testis
7	rs34464763	ENSG00000111348.8	ARHGDIB	chr12_14879926_T_A_b38	12	15032860	A	A	4.4e-07	-0.14	Esophagus - Mucosa
7	rs34464763	ENSG00000179256.2	SMCO3	chr12_14879926_T_A_b38	12	15032860	A	A	8.5e-07	-0.27	Liver
7	rs34464763	ENSG00000111348.8	ARHGDIB	chr12_14879926_T_A_b38	12	15032860	A	A	1e-06	-0.16	Artery - Aorta
7	rs34464763	ENSG00000111341.9	MGP	chr12_14879926_T_A_b38	12	15032860	A	A	1.5e-06	-0.17	Esophagus - Muscularis
7	rs34464763	ENSG00000179256.2	SMCO3	chr12_14879926_T_A_b38	12	15032860	A	A	2.9e-06	-0.3	Heart - Left Ventricle
7	rs34464763	ENSG00000179256.2	SMCO3	chr12_14879926_T_A_b38	12	15032860	A	A	3.6e-06	-0.19	Thyroid
7	rs34464763	ENSG00000139055.6	ERP27	chr12_14879926_T_A_b38	12	15032860	A	A	4.2e-06	-0.22	Adipose - Visceral (Omentum)
7	rs34464763	ENSG00000182993.3	C12orf60	chr12_14879926_T_A_b38	12	15032860	A	A	6e-06	-0.11	Testis
7	rs34464763	ENSG00000139055.6	ERP27	chr12_14879926_T_A_b38	12	15032860	A	A	6.3e-06	-0.39	Brain - Hypothalamus
7	rs34464763	ENSG00000182993.3	C12orf60	chr12_14879926_T_A_b38	12	15032860	A	A	6.6e-06	-0.31	Spleen
7	rs34464763	ENSG00000182993.3	C12orf60	chr12_14879926_T_A_b38	12	15032860	A	A	6.6e-06	-0.2	Liver
7	rs34464763	ENSG00000182993.3	C12orf60	chr12_14879926_T_A_b38	12	15032860	A	A	1.3e-05	-0.25	Artery - Coronary
7	rs34464763	ENSG00000111339.10	ART4	chr12_14879926_T_A_b38	12	15032860	A	A	1.6e-05	-0.12	Artery - Tibial
7	rs34464763	ENSG00000246705.4	H2AFJ	chr12_14879926_T_A_b38	12	15032860	A	A	1.8e-05	-0.22	Brain - Nucleus accumbens (basal ganglia)
7	rs34464763	ENSG00000111341.9	MGP	chr12_14879926_T_A_b38	12	15032860	A	A	2e-05	-0.13	Thyroid
7	rs34464763	ENSG00000139055.6	ERP27	chr12_14879926_T_A_b38	12	15032860	A	A	2e-05	-0.23	Heart - Left Ventricle
7	rs34464763	ENSG00000084463.7	WBP11	chr12_14879926_T_A_b38	12	15032860	A	A	2.3e-05	-0.07	Artery - Tibial
7	rs34464763	ENSG00000111348.8	ARHGDIB	chr12_14879926_T_A_b38	12	15032860	A	A	4.7e-05	-0.096	Thyroid
7	rs34464763	ENSG00000139055.6	ERP27	chr12_14879926_T_A_b38	12	15032860	A	A	5.9e-05	-0.32	Adrenal Gland
7	rs34464763	ENSG00000179256.2	SMCO3	chr12_14879926_T_A_b38	12	15032860	A	A	6.3e-05	-0.42	Brain - Caudate (basal ganglia)
7	rs34464763	ENSG00000111341.9	MGP	chr12_14879926_T_A_b38	12	15032860	A	A	8e-05	-0.1	Skin - Not Sun Exposed (Suprapubic)
7	rs34464763	ENSG00000111339.10	ART4	chr12_14879926_T_A_b38	12	15032860	A	A	0.0001	-0.13	Artery - Aorta
7	rs34464763	ENSG00000111348.8	ARHGDIB	chr12_14879926_T_A_b38	12	15032860	A	A	0.00021	-0.1	Cells - Cultured fibroblasts
9	rs2899611	ENSG00000128918.14	ALDH1A2	chr15_58035149_T_G_b38	15	58327347	G	GTEx Alt Allele	1e-06	-0.22	Cells - Cultured fibroblasts
10	rs958685	ENSG00000163235.15	TGFA	chr2_70476715_C_A_b38	2	70703847	C	A	1.6e-34	-0.68	Testis
10	rs958685	ENSG00000163235.15	TGFA	chr2_70476715_C_A_b38	2	70703847	C	A	9.5e-11	0.29	Brain - Cortex
10	rs958685	ENSG00000163235.15	TGFA	chr2_70476715_C_A_b38	2	70703847	C	A	1.8e-07	0.21	Brain - Caudate (basal ganglia)
10	rs958685	ENSG00000163235.15	TGFA	chr2_70476715_C_A_b38	2	70703847	C	A	2e-07	0.25	Brain - Hypothalamus
10	rs958685	ENSG00000163235.15	TGFA	chr2_70476715_C_A_b38	2	70703847	C	A	2.2e-06	0.26	Brain - Anterior cingulate cortex (BA24)
10	rs958685	ENSG00000163235.15	TGFA	chr2_70476715_C_A_b38	2	70703847	C	A	2.6e-05	0.22	Brain - Amygdala
10	rs958685	ENSG00000163235.15	TGFA	chr2_70476715_C_A_b38	2	70703847	C	A	3.9e-05	0.19	Brain - Frontal Cortex (BA9)
10	rs958685	ENSG00000163235.15	TGFA	chr2_70476715_C_A_b38	2	70703847	C	A	0.00013	0.091	Nerve - Tibial
11	rs7624084	ENSG00000177311.11	ZBTB38	chr3_141374443_T_C_b38	3	141093285	T	C	2.6e-16	0.16	Whole Blood
11	rs7624084	ENSG00000177311.11	ZBTB38	chr3_141374443_T_C_b38	3	141093285	T	C	4.6e-09	0.14	Thyroid
11	rs7624084	ENSG00000177311.11	ZBTB38	chr3_141374443_T_C_b38	3	141093285	T	C	6.2e-09	0.15	Adipose - Subcutaneous
11	rs7624084	ENSG00000177311.11	ZBTB38	chr3_141374443_T_C_b38	3	141093285	T	C	2.8e-08	-0.12	Skin - Sun Exposed (Lower leg)
11	rs7624084	ENSG00000177311.11	ZBTB38	chr3_141374443_T_C_b38	3	141093285	T	C	4e-08	-0.14	Esophagus - Mucosa
11	rs7624084	ENSG00000177311.11	ZBTB38	chr3_141374443_T_C_b38	3	141093285	T	C	4e-07	0.15	Testis
11	rs7624084	ENSG00000177311.11	ZBTB38	chr3_141374443_T_C_b38	3	141093285	T	C	2e-06	0.23	Pituitary
11	rs7624084	ENSG00000177311.11	ZBTB38	chr3_141374443_T_C_b38	3	141093285	T	C	2.6e-06	-0.11	Skin - Not Sun Exposed (Suprapubic)
11	rs7624084	ENSG00000177311.11	ZBTB38	chr3_141374443_T_C_b38	3	141093285	T	C	8e-06	0.15	Heart - Atrial Appendage
11	rs7624084	ENSG00000177311.11	ZBTB38	chr3_141374443_T_C_b38	3	141093285	T	C	8.7e-06	0.18	Spleen
11	rs7624084	ENSG00000177311.11	ZBTB38	chr3_141374443_T_C_b38	3	141093285	T	C	1e-05	0.11	Muscle - Skeletal
11	rs7624084	ENSG00000177311.11	ZBTB38	chr3_141374443_T_C_b38	3	141093285	T	C	2.4e-05	0.091	Esophagus - Muscularis
11	rs7624084	ENSG00000177311.11	ZBTB38	chr3_141374443_T_C_b38	3	141093285	T	C	3.4e-05	0.13	Breast - Mammary Tissue
11	rs7624084	ENSG00000177311.11	ZBTB38	chr3_141374443_T_C_b38	3	141093285	T	C	4.2e-05	0.11	Esophagus - Gastroesophageal Junction
13	rs10952289	ENSG00000002726.20	AOC1	chr7_150827593_T_C_b38	7	150524681	T	C	4.9e-22	-0.66	Heart - Atrial Appendage
13	rs10952289	ENSG00000002726.20	AOC1	chr7_150827593_T_C_b38	7	150524681	T	C	6.6e-16	-0.54	Heart - Left Ventricle
13	rs10952289	ENSG00000002726.20	AOC1	chr7_150827593_T_C_b38	7	150524681	T	C	1.9e-15	-0.72	Liver
13	rs10952289	ENSG00000002726.20	AOC1	chr7_150827593_T_C_b38	7	150524681	T	C	5.6e-12	0.42	Esophagus - Muscularis
13	rs10952289	ENSG00000106565.17	TMEM176B	chr7_150827593_T_C_b38	7	150524681	T	C	3.3e-09	-0.36	Heart - Atrial Appendage
13	rs10952289	ENSG00000002726.20	AOC1	chr7_150827593_T_C_b38	7	150524681	T	C	6.2e-09	0.34	Adipose - Visceral (Omentum)
13	rs10952289	ENSG00000002726.20	AOC1	chr7_150827593_T_C_b38	7	150524681	T	C	7.9e-08	0.26	Thyroid
13	rs10952289	ENSG00000055118.14	KCNH2	chr7_150827593_T_C_b38	7	150524681	T	C	1.2e-07	-0.18	Nerve - Tibial
13	rs10952289	ENSG00000002726.20	AOC1	chr7_150827593_T_C_b38	7	150524681	T	C	2.8e-06	0.37	Esophagus - Gastroesophageal Junction
13	rs10952289	ENSG00000055118.14	KCNH2	chr7_150827593_T_C_b38	7	150524681	T	C	3.3e-05	-0.24	Adrenal Gland
13	rs10952289	ENSG00000002726.20	AOC1	chr7_150827593_T_C_b38	7	150524681	T	C	5.5e-05	0.21	Adipose - Subcutaneous
15	rs12140813	ENSG00000143740.14	SNAP47	chr1_227589126_C_T_b38	1	227776827	T	T	1.7e-11	-0.31	Brain - Frontal Cortex (BA9)
15	rs12140813	ENSG00000143740.14	SNAP47	chr1_227589126_C_T_b38	1	227776827	T	T	1.8e-10	-0.16	Nerve - Tibial
15	rs12140813	ENSG00000143740.14	SNAP47	chr1_227589126_C_T_b38	1	227776827	T	T	7.6e-10	-0.26	Testis
15	rs12140813	ENSG00000143740.14	SNAP47	chr1_227589126_C_T_b38	1	227776827	T	T	1.3e-09	-0.22	Artery - Tibial
15	rs12140813	ENSG00000143740.14	SNAP47	chr1_227589126_C_T_b38	1	227776827	T	T	2.4e-09	-0.19	Muscle - Skeletal
15	rs12140813	ENSG00000143740.14	SNAP47	chr1_227589126_C_T_b38	1	227776827	T	T	1.4e-08	-0.26	Brain - Cortex
15	rs12140813	ENSG00000227711.3	FAM166AP4	chr1_227589126_C_T_b38	1	227776827	T	T	6.6e-08	-0.56	Pituitary
15	rs12140813	ENSG00000143740.14	SNAP47	chr1_227589126_C_T_b38	1	227776827	T	T	2.5e-07	-0.21	Cells - Cultured fibroblasts
15	rs12140813	ENSG00000143740.14	SNAP47	chr1_227589126_C_T_b38	1	227776827	T	T	3.7e-07	-0.16	Whole Blood
15	rs12140813	ENSG00000081692.12	JMJD4	chr1_227589126_C_T_b38	1	227776827	T	T	6.9e-07	0.17	Skin - Not Sun Exposed (Suprapubic)
15	rs12140813	ENSG00000081692.12	JMJD4	chr1_227589126_C_T_b38	1	227776827	T	T	1e-06	0.15	Muscle - Skeletal
15	rs12140813	ENSG00000143740.14	SNAP47	chr1_227589126_C_T_b38	1	227776827	T	T	1.5e-06	-0.2	Adipose - Subcutaneous
15	rs12140813	ENSG00000143740.14	SNAP47	chr1_227589126_C_T_b38	1	227776827	T	T	1.9e-06	-0.2	Brain - Putamen (basal ganglia)
15	rs12140813	ENSG00000143740.14	SNAP47	chr1_227589126_C_T_b38	1	227776827	T	T	2.1e-06	-0.2	Brain - Caudate (basal ganglia)
15	rs12140813	ENSG00000143740.14	SNAP47	chr1_227589126_C_T_b38	1	227776827	T	T	2.3e-06	-0.27	Brain - Anterior cingulate cortex (BA24)
15	rs12140813	ENSG00000143740.14	SNAP47	chr1_227589126_C_T_b38	1	227776827	T	T	3.7e-06	-0.17	Lung
15	rs12140813	ENSG00000143740.14	SNAP47	chr1_227589126_C_T_b38	1	227776827	T	T	5.1e-06	-0.32	Liver
15	rs12140813	ENSG00000143740.14	SNAP47	chr1_227589126_C_T_b38	1	227776827	T	T	9.4e-06	-0.19	Brain - Nucleus accumbens (basal ganglia)
15	rs12140813	ENSG00000143740.14	SNAP47	chr1_227589126_C_T_b38	1	227776827	T	T	1.3e-05	-0.27	Pituitary
15	rs12140813	ENSG00000143740.14	SNAP47	chr1_227589126_C_T_b38	1	227776827	T	T	1.4e-05	-0.17	Adipose - Visceral (Omentum)
15	rs12140813	ENSG00000081692.12	JMJD4	chr1_227589126_C_T_b38	1	227776827	T	T	1.5e-05	0.13	Skin - Sun Exposed (Lower leg)
15	rs12140813	ENSG00000081692.12	JMJD4	chr1_227589126_C_T_b38	1	227776827	T	T	1.8e-05	0.13	Nerve - Tibial
15	rs12140813	ENSG00000143740.14	SNAP47	chr1_227589126_C_T_b38	1	227776827	T	T	0.00014	-0.17	Heart - Left Ventricle
15	rs12140813	ENSG00000143740.14	SNAP47	chr1_227589126_C_T_b38	1	227776827	T	T	0.00018	-0.24	Brain - Cerebellum
15	rs12140813	ENSG00000181450.17	ZNF678	chr1_227589126_C_T_b38	1	227776827	T	T	0.00021	-0.13	Adipose - Subcutaneous

## Sheet: Supplementary Data 7
GO biological processes (MsigDB c5) associated with EWGSOP low grip definition (both sexes)
GeneSet	N_genes	N_overlap	p	adjP	genes	link
GO_ADAPTIVE_IMMUNE_RESPONSE	600	68	1.5458e-29	1.13616e-25	HLX:CD6:JAM3:PTPN6:TRAV2:TRAV3:TRAV4:TRAV6:TRAV8-1:TRAV12-1:TRAV8-3:TRAV13-1:TRAV12-2:TRAV8-4:TRAV13-2:TRAV9-2:TRAV12-3:TRAV16:TRAV17:TRAV20:TRAV21:TRAV22:TRAV23DV6:TRAV26-1:TRAV29DV5:TRAV26-2:TRAV35:TRAV36DV7:TRAV38-1:TRAV38-2DV8:TRAV41:GCNT3:PRKCB:IL4R:SMAD7:FCER2:CD79A:CTLA4:SLA2:BTLA:GNL1:HLA-C:HLA-B:MICA:MICB:LTA:TNF:C2:C4A:C4B:AGER:HLA-DQB1:TAP2:TAP2:TAP1:TRBV2:TRBV4-1:TRBV5-1:TRBV6-1:TRBV4…	http://www.gsea-msigdb.org/gsea/msigdb/cards/GO_ADAPTIVE_IMMUNE_RESPONSE
GO_CELLULAR_RESPONSE_TO_COPPER_ION	29	12	2.81772e-13	7.19979e-10	MT2A:MT1E:MT1M:MT1A:MT1DP:MT1B:MT1F:MT1G:MT1H:MT1X:MAP1LC3A:AOC1	http://www.gsea-msigdb.org/gsea/msigdb/cards/GO_CELLULAR_RESPONSE_TO_COPPER_ION
GO_STRESS_RESPONSE_TO_METAL_ION	17	10	2.93869e-13	7.19979e-10	MT2A:MT1E:MT1M:MT1A:MT1DP:MT1B:MT1F:MT1G:MT1H:MT1X	http://www.gsea-msigdb.org/gsea/msigdb/cards/GO_STRESS_RESPONSE_TO_METAL_ION
GO_ANTIGEN_PROCESSING_AND_PRESENTATION_OF_PEPTIDE_ANTIGEN	186	24	1.88582e-12	3.46519e-09	ARF1:DCTN5:CD207:SEC13:HLA-C:HLA-B:HLA-DRA:HLA-DRB5:HLA-DRB1:HLA-DQA1:HLA-DQB1:HLA-DQA2:HLA-DQB2:HLA-DOB:TAP2:TAP2:PSMB8:PSMB9:TAP1:HLA-DMB:HLA-DMA:HLA-DOA:HLA-DPA1:HLA-DPB1:TAPBP	http://www.gsea-msigdb.org/gsea/msigdb/cards/GO_ANTIGEN_PROCESSING_AND_PRESENTATION_OF_PEPTIDE_ANTIGEN
GO_ZINC_ION_HOMEOSTASIS	38	12	1.23441e-11	1.53501e-08	MT2A:MT1E:MT1M:MT1A:MT1DP:MT1B:MT1F:MT1G:MT1H:MT1X:SLC39A8:SLC39A7	http://www.gsea-msigdb.org/gsea/msigdb/cards/GO_ZINC_ION_HOMEOSTASIS
GO_ANTIGEN_PROCESSING_AND_PRESENTATION	221	25	1.25307e-11	1.53501e-08	ARF1:RAB6A:DCTN5:CD207:SEC13:HLA-C:HLA-B:HLA-DRA:HLA-DRB5:HLA-DRB1:HLA-DQA1:HLA-DQB1:HLA-DQA2:HLA-DQB2:HLA-DOB:TAP2:TAP2:PSMB8:PSMB9:TAP1:HLA-DMB:HLA-DMA:HLA-DOA:HLA-DPA1:HLA-DPB1:TAPBP	http://www.gsea-msigdb.org/gsea/msigdb/cards/GO_ANTIGEN_PROCESSING_AND_PRESENTATION
GO_CELLULAR_RESPONSE_TO_ZINC_ION	23	10	1.54084e-11	1.61788e-08	MT2A:MT1E:MT1M:MT1A:MT1DP:MT1B:MT1F:MT1G:MT1H:MT1X	http://www.gsea-msigdb.org/gsea/msigdb/cards/GO_CELLULAR_RESPONSE_TO_ZINC_ION
GO_RESPONSE_TO_COPPER_ION	43	12	6.34694e-11	5.83126e-08	MT2A:MT1E:MT1M:MT1A:MT1DP:MT1B:MT1F:MT1G:MT1H:MT1X:MAP1LC3A:AOC1	http://www.gsea-msigdb.org/gsea/msigdb/cards/GO_RESPONSE_TO_COPPER_ION
GO_REGULATION_OF_IMMUNE_SYSTEM_PROCESS	1606	75	1.65134e-10	1.25036e-07	GBP1:AIM2:HLX:WNT3A:CD6:CD5:JAM3:PTPN6:HIST4H4:TRAV8-4:TRAV29DV5:COCH:ADAM10:PRKCB:TNRC6A:IL4R:ITGAL:NUDT21:UBB:MMP28:SMAD7:FCER2:PGLYRP2:CD22:CD79A:ZNF580:CTLA4:ITCH:EIF6:SLA2:FBXO7:XRCC6:BTLA:PPP3CA:BANK1:UBE2D3:SLC9B2:FLOT1:HLA-C:HLA-B:MICA:MICB:NFKBIL1:LTA:TNF:LST1:NCR3:AIF1:BAG6:HSPA1A:HSPA1B:C2:CFB:CFB:C4A:C4B:AGER:GPSM3:BTNL2:HLA-DRA:HLA-DRB5:HLA-DRB1:HLA-DQA1:HLA-DQB1:HLA-DQA2:HLA-DQB2:HL…	http://www.gsea-msigdb.org/gsea/msigdb/cards/GO_REGULATION_OF_IMMUNE_SYSTEM_PROCESS
GO_POSITIVE_REGULATION_OF_IMMUNE_SYSTEM_PROCESS	1147	60	1.78432e-10	1.25036e-07	GBP1:AIM2:HLX:WNT3A:CD6:CD5:PTPN6:TRAV8-4:TRAV29DV5:COCH:ADAM10:PRKCB:IL4R:NUDT21:UBB:FCER2:PGLYRP2:CD22:CD79A:ZNF580:CTLA4:ITCH:SLA2:XRCC6:BTLA:UBE2D3:SLC9B2:FLOT1:HLA-C:HLA-B:MICA:MICB:NFKBIL1:LTA:TNF:NCR3:AIF1:BAG6:HSPA1A:HSPA1B:C2:CFB:CFB:C4A:C4B:AGER:GPSM3:BTNL2:HLA-DRA:HLA-DRB5:HLA-DRB1:HLA-DQA1:HLA-DQB1:HLA-DQA2:HLA-DQB2:PSMB8:PSMB9:HLA-DMB:HLA-DPA1:HLA-DPB1:RARRES2	http://www.gsea-msigdb.org/gsea/msigdb/cards/GO_POSITIVE_REGULATION_OF_IMMUNE_SYSTEM_PROCESS
GO_CELLULAR_RESPONSE_TO_CADMIUM_ION	37	11	1.87129e-10	1.25036e-07	MT2A:MT1E:MT1M:MT1A:MT1DP:MT1B:MT1F:MT1G:MT1H:MT1X:UBE2D3	http://www.gsea-msigdb.org/gsea/msigdb/cards/GO_CELLULAR_RESPONSE_TO_CADMIUM_ION
GO_ANTIGEN_PROCESSING_AND_PRESENTATION_OF_PEPTIDE_OR_POLYSACCHARIDE_ANTIGEN_VIA_MHC_CLASS_II	100	16	3.65818e-10	2.24064e-07	ARF1:DCTN5:SEC13:HLA-DRA:HLA-DRB5:HLA-DRB1:HLA-DQA1:HLA-DQB1:HLA-DQA2:HLA-DQB2:HLA-DOB:HLA-DMB:HLA-DMA:HLA-DOA:HLA-DPA1:HLA-DPB1	http://www.gsea-msigdb.org/gsea/msigdb/cards/GO_ANTIGEN_PROCESSING_AND_PRESENTATION_OF_PEPTIDE_OR_POLYSACCHARIDE_ANTIGEN_VIA_MHC_CLASS_II
GO_DETOXIFICATION	127	17	1.79568e-09	1.01525e-06	HBD:MGST1:HBM:MT2A:MT1E:MT1M:MT1A:MT1DP:MT1B:MT1F:MT1G:MT1H:MT1X:TNF:APOM:SESN1:NOS3	http://www.gsea-msigdb.org/gsea/msigdb/cards/GO_DETOXIFICATION
GO_POSITIVE_REGULATION_OF_IMMUNE_RESPONSE	871	48	2.43953e-09	1.28075e-06	GBP1:AIM2:HLX:PTPN6:TRAV8-4:TRAV29DV5:COCH:PRKCB:IL4R:UBB:FCER2:PGLYRP2:CD22:CD79A:CTLA4:ITCH:SLA2:XRCC6:UBE2D3:FLOT1:HLA-C:HLA-B:MICA:MICB:NFKBIL1:LTA:TNF:NCR3:BAG6:HSPA1A:HSPA1B:C2:CFB:CFB:C4A:C4B:BTNL2:HLA-DRA:HLA-DRB5:HLA-DRB1:HLA-DQA1:HLA-DQB1:HLA-DQA2:HLA-DQB2:PSMB8:PSMB9:HLA-DMB:HLA-DPA1:HLA-DPB1	http://www.gsea-msigdb.org/gsea/msigdb/cards/GO_POSITIVE_REGULATION_OF_IMMUNE_RESPONSE
GO_RESPONSE_TO_CADMIUM_ION	63	12	7.49497e-09	3.67254e-06	MT2A:MT1E:MT1M:MT1A:MT1DP:MT1B:MT1F:MT1G:MT1H:MT1X:GSS:UBE2D3	http://www.gsea-msigdb.org/gsea/msigdb/cards/GO_RESPONSE_TO_CADMIUM_ION
GO_REGULATION_OF_IMMUNE_RESPONSE	1072	53	1.43684e-08	6.6005e-06	GBP1:AIM2:HLX:PTPN6:TRAV8-4:TRAV29DV5:COCH:PRKCB:IL4R:ITGAL:UBB:SMAD7:FCER2:PGLYRP2:CD22:CD79A:CTLA4:ITCH:SLA2:XRCC6:BTLA:PPP3CA:UBE2D3:FLOT1:HLA-C:HLA-B:MICA:MICB:NFKBIL1:LTA:TNF:NCR3:BAG6:HSPA1A:HSPA1B:C2:CFB:CFB:C4A:C4B:AGER:BTNL2:HLA-DRA:HLA-DRB5:HLA-DRB1:HLA-DQA1:HLA-DQB1:HLA-DQA2:HLA-DQB2:PSMB8:PSMB9:HLA-DMB:HLA-DPA1:HLA-DPB1	http://www.gsea-msigdb.org/gsea/msigdb/cards/GO_REGULATION_OF_IMMUNE_RESPONSE
GO_MHC_PROTEIN_COMPLEX_ASSEMBLY	6	5	2.49146e-08	1.07719e-05	HLA-DRA:HLA-DRB1:HLA-DMB:HLA-DMA:TAPBP	http://www.gsea-msigdb.org/gsea/msigdb/cards/GO_MHC_PROTEIN_COMPLEX_ASSEMBLY
GO_INTERFERON_GAMMA_MEDIATED_SIGNALING_PATHWAY	88	13	4.39123e-08	1.79308e-05	GBP1:MT2A:HLA-C:HLA-B:HLA-DRA:HLA-DRB5:HLA-DRB1:HLA-DQA1:HLA-DQB1:HLA-DQA2:HLA-DQB2:HLA-DPA1:HLA-DPB1	http://www.gsea-msigdb.org/gsea/msigdb/cards/GO_INTERFERON_GAMMA_MEDIATED_SIGNALING_PATHWAY
GO_ACTIVATION_OF_IMMUNE_RESPONSE	692	38	1.25805e-07	4.86668e-05	GBP1:AIM2:PTPN6:TRAV8-4:TRAV29DV5:PRKCB:UBB:PGLYRP2:CD22:CD79A:CTLA4:ITCH:SLA2:XRCC6:UBE2D3:FLOT1:MICB:NFKBIL1:NCR3:BAG6:HSPA1A:HSPA1B:C2:CFB:CFB:C4A:C4B:BTNL2:HLA-DRA:HLA-DRB5:HLA-DRB1:HLA-DQA1:HLA-DQB1:HLA-DQA2:HLA-DQB2:PSMB8:PSMB9:HLA-DPA1:HLA-DPB1	http://www.gsea-msigdb.org/gsea/msigdb/cards/GO_ACTIVATION_OF_IMMUNE_RESPONSE
GO_RESPONSE_TO_ZINC_ION	55	10	2.13618e-07	7.85045e-05	MT2A:MT1E:MT1M:MT1A:MT1DP:MT1B:MT1F:MT1G:MT1H:MT1X	http://www.gsea-msigdb.org/gsea/msigdb/cards/GO_RESPONSE_TO_ZINC_ION
GO_CELL_ACTIVATION	1408	59	6.43242e-07	0.000225135	FCRL1:HLX:WNT3A:C1orf35:CD6:CD5:RAB6A:CXCR5:PTPN6:DERA:MGST1:ADAM10:PRKCB:IL4R:IL21R:ITGAL:MT1G:SMAD7:PGLYRP2:CD22:CD79A:IL11:A1BG:CTLA4:CD93:ITCH:CPNE1:SLA2:FBXO7:XRCC6:BTLA:S100P:PPP3CA:BANK1:PDGFRB:TUBB:MICA:MICB:TNF:LST1:NCR3:AIF1:BAG6:CSNK2B:C6orf25:CLIC1:HSPA1A:HSPA1B:NEU1:AGER:HLA-DMB:HLA-DOA:HLA-DPA1:HLA-DPB1:BAK1:ITPR3:AOC1:NOS3:PTPRN2	http://www.gsea-msigdb.org/gsea/msigdb/cards/GO_CELL_ACTIVATION
GO_CELLULAR_TRANSITION_METAL_ION_HOMEOSTASIS	111	13	7.03155e-07	0.000234918	ARF1:MT2A:MT1E:MT1M:MT1A:MT1DP:MT1B:MT1F:MT1G:MT1H:MT1X:SLC39A8:SLC39A7	http://www.gsea-msigdb.org/gsea/msigdb/cards/GO_CELLULAR_TRANSITION_METAL_ION_HOMEOSTASIS
GO_IMMUNE_RESPONSE_REGULATING_SIGNALING_PATHWAY	645	34	1.4395e-06	0.000457734	GBP1:PTPN6:TRAV8-4:TRAV29DV5:PRKCB:UBB:PGLYRP2:CD22:CD79A:CTLA4:ITCH:SLA2:BTLA:PPP3CA:UBE2D3:FLOT1:MICB:NFKBIL1:NCR3:BAG6:HSPA1A:HSPA1B:BTNL2:HLA-DRA:HLA-DRB5:HLA-DRB1:HLA-DQA1:HLA-DQB1:HLA-DQA2:HLA-DQB2:PSMB8:PSMB9:HLA-DPA1:HLA-DPB1	http://www.gsea-msigdb.org/gsea/msigdb/cards/GO_IMMUNE_RESPONSE_REGULATING_SIGNALING_PATHWAY
GO_TRANSITION_METAL_ION_HOMEOSTASIS	138	14	1.53681e-06	0.000457734	ARF1:MT2A:MT1E:MT1M:MT1A:MT1DP:MT1B:MT1F:MT1G:MT1H:MT1X:SLC39A8:BDH2:SLC39A7	http://www.gsea-msigdb.org/gsea/msigdb/cards/GO_TRANSITION_METAL_ION_HOMEOSTASIS
GO_ANTIGEN_RECEPTOR_MEDIATED_SIGNALING_PATHWAY	294	21	1.55692e-06	0.000457734	GBP1:PTPN6:TRAV8-4:TRAV29DV5:PRKCB:CD22:CD79A:CTLA4:SLA2:BTNL2:HLA-DRA:HLA-DRB5:HLA-DRB1:HLA-DQA1:HLA-DQB1:HLA-DQA2:HLA-DQB2:PSMB8:PSMB9:HLA-DPA1:HLA-DPB1	http://www.gsea-msigdb.org/gsea/msigdb/cards/GO_ANTIGEN_RECEPTOR_MEDIATED_SIGNALING_PATHWAY
GO_CELLULAR_RESPONSE_TO_INORGANIC_SUBSTANCE	214	17	3.70013e-06	0.001046	EEF2K:CHP2:MT2A:MT1E:MT1M:MT1A:MT1DP:MT1B:MT1F:MT1G:MT1H:MT1X:SYT5:MAP1LC3A:CPNE1:UBE2D3:AOC1	http://www.gsea-msigdb.org/gsea/msigdb/cards/GO_CELLULAR_RESPONSE_TO_INORGANIC_SUBSTANCE
GO_LYMPHOCYTE_ACTIVATION	709	35	4.34662e-06	0.00118325	FCRL1:HLX:WNT3A:CD6:CD5:CXCR5:PTPN6:PRKCB:IL4R:IL21R:ITGAL:SMAD7:PGLYRP2:CD22:CD79A:IL11:CTLA4:ITCH:SLA2:FBXO7:BTLA:PPP3CA:BANK1:MICA:MICB:LST1:NCR3:AIF1:BAG6:AGER:HLA-DMB:HLA-DOA:HLA-DPA1:HLA-DPB1:BAK1	http://www.gsea-msigdb.org/gsea/msigdb/cards/GO_LYMPHOCYTE_ACTIVATION
GO_T_CELL_RECEPTOR_SIGNALING_PATHWAY	196	16	5.01124e-06	0.00131545	GBP1:PTPN6:TRAV8-4:TRAV29DV5:BTNL2:HLA-DRA:HLA-DRB5:HLA-DRB1:HLA-DQA1:HLA-DQB1:HLA-DQA2:HLA-DQB2:PSMB8:PSMB9:HLA-DPA1:HLA-DPB1	http://www.gsea-msigdb.org/gsea/msigdb/cards/GO_T_CELL_RECEPTOR_SIGNALING_PATHWAY
GO_ANTIGEN_PROCESSING_AND_PRESENTATION_OF_ENDOGENOUS_PEPTIDE_ANTIGEN	14	5	7.21747e-06	0.00182926	HLA-C:HLA-B:TAP2:TAP2:TAP1:TAPBP	http://www.gsea-msigdb.org/gsea/msigdb/cards/GO_ANTIGEN_PROCESSING_AND_PRESENTATION_OF_ENDOGENOUS_PEPTIDE_ANTIGEN
GO_INTERSPECIES_INTERACTION_BETWEEN_ORGANISMS	925	41	9.28959e-06	0.00220419	ARF1:FAM111A:POLR2G:RAB6A:PAAF1:KPNA3:TRIM13:GTF2A2:UBN1:NUP93:ASGR1:UBB:RPL17:FCER2:PGLYRP2:RPS9:RPL28:CD93:CHMP4B:ITCH:ROMO1:XRCC6:SEC13:RAB5A:CXCR6:RPL34:MICA:MICB:DDX39B:LTA:TNF:HSPA1A:HSPA1B:NELFE:HLA-DRA:TAP2:TAP2:PSMB8:PSMB9:TAP1:BRD2:BRD2-IT1:RPS18	http://www.gsea-msigdb.org/gsea/msigdb/cards/GO_INTERSPECIES_INTERACTION_BETWEEN_ORGANISMS
GO_RESPONSE_TO_INORGANIC_SUBSTANCE	553	29	9.29657e-06	0.00220419	UCP2:UCP3:AQP9:EEF2K:CHP2:MT2A:MT1E:MT1M:MT1A:MT1DP:MT1B:MT1F:MT1G:MT1H:MT1X:SYT5:ZNF580:MAP1LC3A:GSS:CPNE1:PPP3CA:UBE2D3:PDGFRB:TNF:CUTA:BAK1:ITPR3:AOC1:NOS3	http://www.gsea-msigdb.org/gsea/msigdb/cards/GO_RESPONSE_TO_INORGANIC_SUBSTANCE
GO_IMMUNE_SYSTEM_DEVELOPMENT	968	42	1.20381e-05	0.00276501	HLX:WNT3A:SH3PXD2A:CXCR5:JAM3:PTPN6:HIST4H4:CCNB2:PRKCB:TNRC6A:IL4R:NUDT21:MT1G:MEOX1:SMAD7:PGLYRP2:CD79A:IL11:TMEM190:ZNF784:ADD2:CTLA4:ITCH:NCOA6:EIF6:FBXO7:SLC9B2:PDGFRB:LTA:TNF:LTB:C6orf25:HSPA1A:HSPA1B:AGER:NOTCH4:PSMB8:PSMB9:HLA-DOA:BAK1:TMEM176B:TMEM176A	http://www.gsea-msigdb.org/gsea/msigdb/cards/GO_IMMUNE_SYSTEM_DEVELOPMENT
GO_RESPONSE_TO_METAL_ION	364	22	1.30195e-05	0.00289979	AQP9:EEF2K:CHP2:MT2A:MT1E:MT1M:MT1A:MT1DP:MT1B:MT1F:MT1G:MT1H:MT1X:SYT5:MAP1LC3A:GSS:CPNE1:PPP3CA:UBE2D3:CUTA:ITPR3:AOC1	http://www.gsea-msigdb.org/gsea/msigdb/cards/GO_RESPONSE_TO_METAL_ION
[truncated: 47 more rows]

## Sheet: Supplementary Data 8
MetaXcan results showing the gTex v7 Skeletal Muscle gene expression enrichment in the low-grip EWGSOP GWAS results
	pvalue_bh = Benjamini-Hochberg-adjusted p-values
gene	gene_name	zscore	effect_size	pvalue	pvalue_bh	var_g	pred_perf_r2	pred_perf_pval	pred_perf_qval	n_snps_used	n_snps_in_cov	n_snps_in_model
[truncated: 7,512 more rows]

## Sheet: Supplementary Data 9
International Mouse Phenotyping Consortium database (www.mousephenotype.org) annotation of MetaXcan results
[truncated: 178 more rows]

[truncated: 5 more sheets: Supplementary Data 10, Supplementary Data 11, Supplementary Data 12, Supplementary Data 13, Supplementary Data 14]
